# Supplementary material for: Pseudomonas aeruginosa Suppresses Host Immunity by Activating the DAF-2 Insulin-Like Signaling Pathway in Caenorhabditis elegans
Source: PLoS Pathog. 2008 Oct 17;4(10):e1000175. doi: 10.1371/journal.ppat.1000175 (PMC2568960; doi:10.1371/journal.ppat.1000175)
Supplement: Table S2 — Relative magnitude of induction or repression following 12 hr exposure to PA14 (PA14 - OP50) in log base-2 scale. (40 KB XLS) [file ppat.1000175.s013.xls]

## Sheet: Table S2
Table S2. Relative magnitude of induction or repression following 12 hr exposure to PA14 (PA14 – OP50) in log base-2 scale.
ORF	Gene	Description	N2	daf-2(e1370)	sek-1(km4)	sma-6(wk7)
F35E8.8	gst-38	glutathione S-transferase	6.48	5.56	4.24	6.78
C49G7.5	C49G7.5	unknown function	6.33	3.38	5.48	7.03
F47B8.4	F47B8.4	glutredoxin	6.27	1.69	1.71	3.37
C05A9.1	pgp-5	ABC transporter	6.13	4.88	7.77	6.71
C32H11.4	C32H11.4	CUB-like domain	5.58	7.08	8.91	6.86
C02F5.8	tsp-1	tetraspanin family	5.35	3.91	4.92	4.46
F55G11.2	F55G11.2	CUB-like domain	5.17	6.58	4.84	6.41
F35E12.7	F35E12.7	CUB-like domain	4.83	3.88	2.29	5.93
C17C3.4	ins-11	insulin peptide	4.35	2.26	2.04	3.16
F35E12.8	F35E12.8	CUB-like domain	4.33	3.13	0.62	4.11
T10H4.12	cpr-3	cysteine protease	4.17	2.91	3.57	4.81
F21F8.4	F21F8.4	aspartyl protease	3.83	2.08	2.47	1.71
F28G4.1	cyp-37B1	cytochrome P450	3.67	2.42	1.78	2.03
Y22F5A.5	lys-2	lysozyme	3.55	2.08	3.49	4.61
C09F12.1	clc-1	claudin-like	3.50	2.86	1.94	4.13
C41H7.7	clec-3	c-type lectin, CUB domain	3.50	6.16	7.19	6.01
T01D3.6	T01D3.6	von Willebrand factor type D domain, EGF-like domain, Fibinogen beta and gamma chains C terminal globular domain	3.48	2.11	4.04	4.31
C17H12.8	C17H12.8	CUB-like domain	3.39	2.22	1.08	2.97
F55G11.5	dod-22	CUB-like domain	3.25	3.83	0.54	3.61
B0496.7	B0496.7	LIM domain	3.22	1.44	3.81	3.43
ZK6.11	ZK6.11	DUF274-containing protein	3.10	2.36	1.64	3.96
F56D6.2	clec-67	c-type lectin	3.02	1.67	0.46	4.70
C33H5.13	C33H5.13	unknown function	2.82	1.78	2.32	2.71
ZK6.10	dod-19	DUF274-containing protein	2.77	2.73	3.54	2.96
F44G3.6	skr-3	Skp1 family	2.73	1.82	2.28	1.90
F11G11.3	gst-6	glutathione S-transferase	2.69	1.47	0.88	1.73
C12D12.5	C12D12.5	HMG box domain	2.64	2.24	3.01	1.87
CD4.2	crn-2	cell death related nuclease	2.60	1.88	3.67	2.61
C49C8.5	C49C8.5	Fibrinogen beta and gamma chains C-terminal globular domain	2.59	2.27	1.73	3.33
Y54G2A.6	clec-85	c-type lectin	2.57	1.96	0.07	2.56
F35C5.5	clec-62	c-type lectin, von Willebrand factor	2.42	1.59	1.63	2.80
F08F1.8	tth-1	thymosin beta-4 family	2.20	1.86	1.29	1.83
Y22F5A.4	lys-1	lysozyme	1.83	1.23	0.97	3.21
C44C8.2	C44C8.2	F-box	1.82	0.19	0.26	1.20
C47E12.4	pyp-1	inorganic pyrophosphatase	1.82	0.39	1.16	1.20
F35E8.11	cdr-1	glutathione S-transferase	1.74	2.44	1.31	4.19
R03D7.6	gst-5	glutathione S-transferase	1.73	1.78	1.49	2.23
F56F10.1	F56F10.1	serine protease	1.73	1.61	-0.33	2.13
F38A5.3	lec-11	lectin	1.70	2.33	1.77	2.38
T25C12.3	T25C12.3	c-type lectin	1.65	1.83	0.07	1.88
F49F1.1	F49F1.1	metridin like ShK toxin	1.65	0.98	-1.03	2.58
F27C8.4	spp-18	saposin	1.65	1.31	1.52	1.11
F40F8.7	pqm-1	zinc finger	1.63	1.98	2.17	1.58
F46B6.8	F46B6.8	lipase	1.62	0.77	0.78	1.07
F13B10.1	tir-1	TIR domain	1.62	1.02	1.71	1.83
F18H3.4	F18H3.4	unknown function	1.62	0.87	1.03	1.33
K08E7.7	cul-6	cullin	1.60	1.61	3.14	1.66
C39F7.4	rab-1	Ras small GTPase	1.57	0.44	0.13	-0.30
T08A9.7	spp-3	saposin	1.52	1.22	-0.32	0.70
ZK1251.2	ins-7	insulin peptide	1.50	0.98	2.44	1.01
Y40D12A.2	Y40D12A.2	serine carboxypeptidase	1.50	2.48	-0.63	1.71
ZK1055.7	ZK1055.7	unknown function	1.47	0.92	1.91	2.40
C49A9.6	C49A9.6	DUF272-containing protein	1.44	0.39	1.11	0.90
C05D11.6	nas-4	astacin protease	1.43	0.46	1.14	1.48
C03G6.14	cyp-35A1	cytochrome P450	1.39	0.03	0.72	2.07
F52E1.5	F52E1.5	unknown function	1.37	0.66	1.99	0.96
C17G10.5	lys-8	lysozyme	1.25	0.83	-1.91	0.58
H22K11.1	asp-3	aspartyl protease	1.13	0.66	-0.08	1.71
F45H10.4	drr-1	longevity-associated integral membrane protein	1.12	0.74	-0.54	1.40
W03D2.5	wrt-5	warthog gene family	1.12	-0.01	0.06	0.83
C34H4.3	tag-244	DUF274-containing protein	1.09	3.37	0.88	-1.60
Y46H3A.3	hsp-16.2	Heat shock protein 20	1.07	0.54	1.73	-0.27
ZC395.5	ZC395.5	unknown function	1.04	1.94	1.08	1.37
D1037.3	ftn-2	ferritin heavy chain	0.94	0.19	-0.77	1.07
Y87G2A.2	Y87G2A.2	acyl-CoA thioesterase	0.93	0.56	0.57	0.98
C04G6.1	mpk-2	MAP kinase	0.92	1.41	1.02	3.08
C08F11.13	C08F11.13	NADH-ubiquinone oxidoreductase	0.92	1.52	1.48	2.40
C14C6.5	C14C6.5	ShK toxin domain	0.85	2.16	-0.51	1.46
T28D9.3	T28D9.3	phosphoesterase	0.84	-0.53	-0.52	-0.07
F49E11.10	F49E11.10	SCP-like extracellular protein	0.84	1.82	1.96	1.57
K05F1.10	K05F1.10	trypsin inhibitor like cysteine rich domain	0.83	1.41	2.97	0.66
F08G5.6	F08G5.6	CUB-like domain	0.78	0.38	-1.26	3.18
K07E3.8	vem-1	cytochrome B5	0.74	0.57	0.21	0.77
F41H10.8	elo-6	fatty acid elongase	0.74	-0.51	-2.69	-2.20
F44E7.2	F44E7.2	haloacid dehalogenase-like hyrolase	0.74	-0.28	-0.62	-0.03
C35A5.2	ugt-33	UDP glucuronosyl transferase	0.72	0.24	-0.57	-0.67
Y113G7B.1	fbxa-116	F-box	0.69	-0.16	0.36	0.30
Y46H3A.2	hsp-16.41	Heat shock protein 20	0.67	-0.13	0.96	-1.17
W06B11.3	W06B11.3	DAF-16-controlled, germline tumor affecting	0.64	0.42	0.01	1.00
C09F5.2	orai-1	CAP-binding protein complex interacting protein 2	0.62	0.67	0.03	0.37
F35H8.6	ugt-58	UDP glucuronosyl transferase	0.59	0.42	-0.79	-0.23
R07B1.10	lec-8	lectin	0.58	1.38	2.69	2.83
C33D3.1	elt-2	GATA transcription factor	0.55	0.98	1.44	0.96
R13F6.9	sma-3	SMAD	0.54	0.89	0.66	1.47
B0213.4	nlp-29	neuropeptide-like protein	0.52	1.08	0.59	-0.07
F25D1.5	F25D1.5	short chain dehydrogenase	0.52	-0.41	-0.64	-0.10
Y32F6B.3	crp-1	Ras small GTPase	0.47	1.33	2.14	1.91
C17H12.4	C17H12.4	carboxylesterase	0.44	0.67	-0.07	0.77
T16G1.6	T16G1.6	predicted small-molecule kinase	0.44	1.04	1.43	0.63
R03G5.2	sek-1	MAP kinase	0.44	0.14	0.98	0.17
R09H10.3	R09H10.3	transthyretin-like	0.32	0.39	-1.47	0.00
C47B2.8	prx-11	peroxin	0.25	0.98	0.74	1.78
F09G2.3	F09G2.3	phosphate transporter family	0.22	0.32	0.66	0.60
R09B5.3	cnc-2	caenacin	0.20	-0.09	-2.33	-0.59
C07E3.9	C07E3.9	phospholipase	0.15	-0.17	1.27	0.31
C12D5.7	cyp-33A1	cytochrome P450	0.14	0.04	0.06	0.27
C50F2.10	abf-2	antimicrobial peptide	0.13	1.16	1.52	0.86
F20G2.1	F20G2.1	short chain dehydrogenase	0.13	0.83	0.17	0.46
F43C1.2	mpk-1	MAP kinase	0.09	0.12	-2.42	1.23
F11A6.2	plsc-4	scramblase	0.08	0.26	-0.63	0.73
F58G1.4	F58G1.4	DAF-16-controlled, germline tumor affecting	0.07	0.09	-1.39	0.50
K11D12.5	K11D12.5	MtN3 and saliva family	0.07	0.61	0.09	0.63
F31F7.1	F31F7.1	N-acyltransferase	0.07	0.68	-0.33	2.28
W04E12.8	clec-50	c-type lectin	0.05	-0.19	-1.51	-1.04
T28B8.2	ins-18	insulin peptide	-0.05	0.83	0.44	2.13
R03G5.5	R03G5.5	glutathione peroxidase	-0.08	0.67	-2.57	-0.40
F43E2.8	hsp-4	Heat shock protein 70	-0.18	-0.26	-0.57	-0.27
T20G5.7	dod-6	metridin like ShK toxin	-0.25	1.33	0.94	0.93
F32D1.6	F32D1.6	unknown function	-0.33	-0.52	0.24	-0.92
K08C7.5	fmo-2	flavin containing monooxygenase	-0.38	-1.57	-2.03	-1.66
F28D1.4	thn-3	thaumatin	-0.39	2.03	1.32	-1.18
C33A12.6	ugt-21	UDP glucuronosyl transferase	-0.48	-1.23	-0.24	-2.07
C23G10.11	C23G10.11	colicin lysis protein	-0.50	-2.27	1.17	-5.62
C06G4.2	clp-1	cysteine protease	-0.50	0.36	-0.21	0.73
ZK1321.3	aqp-10	aquaporin	-0.55	0.28	-0.56	-0.14
T20G5.8	T20G5.8	metridin like ShK toxin	-0.55	1.28	0.92	0.96
B0213.6	nlp-31	neuropeptide-like protein	-0.57	1.08	-0.93	-0.09
T22G5.7	spp-12	saposin	-0.65	-0.52	-0.88	-0.54
C05C10.4	C05C10.4	histidine acid phosphatase	-0.66	-0.46	-2.97	-1.23
C24B9.9	dod-3	unknown function	-0.70	1.61	1.22	-0.42
ZK39.6	ZK39.6	c-type lectin	-0.83	0.91	-0.26	0.41
F53F1.2	F53F1.2	oxidoreductase	-1.00	0.63	-0.61	-0.67
K11G9.6	mtl-1	metallothionein	-1.03	1.24	-1.32	0.27
F08H9.5	F08H9.5	c-type lectin, CUB domain	-1.11	-1.61	-2.52	-3.27
F47G4.3	gpdh-1	NAD-dependent glycerol-3-phosphate dehydrogenase	-1.11	-1.08	-1.99	0.23
T04A11.4	T04A11.4	phenazine biosynthesis	-1.12	0.78	-1.28	-0.37
B0252.1	B0252.1	tyrosine kinase	-1.16	0.27	0.03	0.10
F32A5.5	aqp-1	aquaporin	-1.35	-1.22	-1.71	-2.37
F28D1.3	thn-1	thaumatin	-1.35	0.13	0.99	-0.69
ZK6.7	ZK6.7	lipase	-1.45	-0.72	-2.98	-1.29
C32B5.10	C32B5.10	F-box	-1.47	-1.32	0.07	-0.82
C02A12.4	lys-7	lysozyme	-1.68	1.26	-0.01	-1.42
Y70C5C.6	nhr-112	nuclear hormone receptor	-1.72	2.09	-2.14	-2.43
T07C4.4	spp-1	saposin	-1.73	-0.02	-1.33	-2.19
K08F4.7	gst-4	glutathione s-transferase	-1.75	-0.39	-1.56	-1.27
ZK418.7	ZK418.7	rhodopsin-like GPCR	-1.83	2.76	-0.36	0.26
F28D1.5	thn-2	thaumatin	-2.17	-0.87	0.02	-1.59
K08E7.9	pgp-1	ABC transporter	-2.21	-1.66	-0.07	-3.40
C56A3.2	C56A3.2	transthyretin-like	-2.28	-1.96	-4.82	-3.30
C31C9.1	tag-10	WD40-like Beta Propellar repeat	-2.28	1.18	-0.31	0.08
T08G5.10	mtl-2	metallothionein	-2.76	-0.46	-0.89	-2.33
C52E4.1	cpr-1	cysteine protease	-3.32	-0.99	0.37	-1.62
R08H2.1	dhs-23	short chain dehydrogenase	-3.47	-1.34	0.07	-0.09
C55B7.4	acdh-1	acyl-CoA dehydrogenase	-3.56	-5.24	-7.92	-9.13
F28F8.2	acs-2	fatty acid CoA synthetase family	-3.85	3.49	-0.96	-6.19
F28A12.4	F28A12.4	aspartyl protease	-4.32	-1.79	-6.44	-5.94
