# Supplementary material for: Pseudomonas aeruginosa Suppresses Host Immunity by Activating the DAF-2 Insulin-Like Signaling Pathway in Caenorhabditis elegans
Source: PLoS Pathog. 2008 Oct 17;4(10):e1000175. doi: 10.1371/journal.ppat.1000175 (PMC2568960; doi:10.1371/journal.ppat.1000175)
Supplement: Table S6 — Meta-analysis of DAF-2 pathway and PA14 microarray datasets. (761 KB XLS) [file ppat.1000175.s017.xls]

## Sheet: Table
Table S6. Meta-analysis of DAF-2 pathway and PA14 microarray datasets.
Orf	Gene Name	Broad_daf-2_up	Broad_daf-2_down	Broad_PA14_up	Broad_PA14_down	Narrow_daf-2_up	Narrow_daf-2_down	Narrow_PA14_up	Narrow_PA14_down	McElwee2004_up	McElwee2004_down	Murphy2003_up	Murphy2003_down	Shapira2006_up	Shapira2006_down	Troemel2006_4h_up	Troemel2006_4h_down	Troemel2006_8h_up	Troemel2006_8h_down	Immune_Effector_Genes
C50F2.10	abf-2	1								1										1
C55B7.4	acdh-1				1				1						1		1		1	1
H22K11.1	asp-3	1										1								1
C49C3.9	C49C3.9		1	1			1	1			1		1	1		1		1		1
C55A6.7	C55A6.7			1										1						1
C34F6.3	col-179				1										1					1
F35E12.7	dct-17		1	1				1					1	1		1		1		1
F08G5.6	F08G5.6		1	1			1	1			1		1	1		1		1		1
F20G2.5	F20G2.5			1				1						1		1		1		1
F41C3.8	F41C3.8			1										1						1
F53C11.3	F53C11.3			1				1						1		1				1
R107.7	gst-1			1										1						1
ZK131.10	his-16			1										1						1
K11D12.5	K11D12.5			1				1						1		1		1		1
Y22F5A.5	lys-2			1										1						1
C02A12.4	lys-7	1				1				1		1								1
M60.1	M60.1		1	1									1	1						1
E04F6.3	maoc-1				1										1					1
Y70C5C.6	nhr-112			1				1						1		1		1		1
F40F8.7	pqm-1			1										1						1
C47B2.8	prx-11		1	1				1			1			1		1		1		1
F44G3.6	skr-3			1										1						1
T07C4.4	spp-1	1			1					1					1					1
T19D12.4	T19D12.4		1	1			1	1			1		1	1		1		1		1
F28D1.3	thn-1	1			1	1			1	1		1			1				1	1
F28D1.5	thn-2	1			1				1			1			1				1	1
T22C8.8	vab-9			1										1						1
T01C8.1	aak-2	1								1
F55F3.1	aakb-1	1								1
F27C8.1	aat-1	1								1
T13A10.10	aat-4		1								1
T11F9.4	aat-6		1								1
F54D12.3	aat-7		1								1
C50F2.9	abf-1	1								1
F54B8.5	abf-3
Y38H6C.22	abf-4
T22H6.5	abf-5
T22H6.7	abf-6
Y39D8C.1	abt-4		1								1
R03E9.3	abts-4	1								1
F47B10.7	acbp-3		1								1
F58G6.4	acc-1			1														1
F59F4.4	acl-1	1	1								1	1
T06E8.1	acl-2		1								1
F49H12.6	acl-4	1								1
C42D8.5	acn-1		1								1
R02E12.8	acr-10		1										1
ZK973.5	acr-6	1										1
C46F4.2	acs-17	1				1				1		1
F28F8.2	acs-2	1		1								1				1		1
T25C8.2	act-5		1								1
F39C12.2	add-1	1								1
F57F5.4	add-2	1								1
Y50D7A.7	ads-1		1								1
F08C6.1	adt-2	1								1
B0207.4	air-2		1										1
C12D8.10	akt-1	1								1
F28H6.1	akt-2	1								1
F54D8.3	alh-1				1										1
C54D1.4	alh-10		1								1
F42G9.5	alh-11	1								1
Y69F12A.2	alh-12				1				1						1		1		1
K04F1.15	alh-2	1								1
T08B1.3	alh-5				1														1
F55D10.1	aman-1	1								1
F48C1.1	aman-3		1								1
C05E11.4	amt-1	1			1					1							1		1
C05E11.5	amt-4		1		1						1						1		1
Y105E8A.9	apg-1		1								1
F55A12.7	apm-1			1										1
W03G9.4	app-1		1								1
F32A5.5	aqp-1	1			1				1			1			1		1		1
ZK1321.3	aqp-10			1										1
ZK525.2	aqp-11		1								1
C01G6.1	aqp-2	1								1
F40F9.9	aqp-4		1								1
K02G10.7	aqp-8		1								1
B0336.2	arf-1.2		1								1
K11D2.2	asah-1	1										1
ZK455.4	asm-2	1								1
Y39B6A.20	asp-1		1								1
K08F8.2	atf-2	1								1
F26D10.9	atg-1	1								1
B0207.12	avr-14		1								1
B0024.4	B0024.4		1	1							1					1		1
B0041.5	B0041.5		1								1
B0205.4	B0205.4	1								1
B0207.11	B0207.11		1								1
B0207.2	B0207.2	1								1
B0207.5	B0207.5		1										1
B0218.2	B0218.2			1												1		1
B0222.9	B0222.9			1												1
B0238.1	B0238.1	1				1				1		1
B0238.12	B0238.12	1								1
B0244.10	B0244.10		1								1
B0272.4	B0272.4			1												1
B0281.5	B0281.5		1										1
B0284.1	B0284.1	1								1
B0284.2	B0284.2	1								1
B0284.3	B0284.3	1								1
B0286.3	B0286.3	1				1				1		1
B0294.1	B0294.1	1								1
B0303.14	B0303.14		1								1
B0310.6	B0310.6				1														1
B0348.2	B0348.2		1								1
B0361.9	B0361.9	1								1
B0410.3	B0410.3				1														1
B0416.5	B0416.5		1								1
B0454.5	B0454.5				1														1
B0507.10	B0507.10	1								1
B0507.6	B0507.6	1								1
B0546.4	B0546.4	1								1
B0564.3	B0564.3				1										1
Y71F9AR.1	bam-2	1								1
C05D2.4	bas-1		1								1
T07H3.6	bath-26	1								1
Y75B12B.4	bath-36	1								1
M7.3	bcc-1	1								1
C53B4.7	bre-1		1								1
Y79H2A.1	brp-1	1								1
Y57A10B.3	btb-14		1								1
F47C10.2	btb-21		1				1				1		1
F45C12.7	btb-6		1										1
F45C12.4	btb-9		1								1
C01A2.2	C01A2.2	1								1
C01A2.3	C01A2.3		1										1
C01B7.1	C01B7.1		1										1
C01C10.2	C01C10.2	1								1
C01G10.9	C01G10.9		1								1
C01G6.7	C01G6.7			1												1		1
C02D5.1	C02D5.1	1								1
C02F12.5	C02F12.5	1								1
C02F5.7	C02F5.7	1								1
C02G6.1	C02G6.1	1								1
C03B1.13	C03B1.13	1								1
C03B1.3	C03B1.3	1								1
C03B1.5	C03B1.5	1								1
C03D6.1	C03D6.1		1								1
C03F11.3	C03F11.3		1								1
C03F11.4	C03F11.4		1								1
C03G6.17	C03G6.17	1								1
C04C11.2	C04C11.2	1								1
C04F12.8	C04F12.8	1								1
C04G6.5	C04G6.5		1	1							1					1		1
C05B5.1	C05B5.1		1										1
C05B5.2	C05B5.2		1										1
C05C10.4	C05C10.4				1												1		1
C05C12.4	C05C12.4	1										1
C05D12.4	C05D12.4		1								1
C05D2.8	C05D2.8		1				1				1		1
C05D9.9	C05D9.9			1												1
C05G5.1	C05G5.1		1								1
C05G6.2	C05G6.2	1								1
C06A1.4	C06A1.4		1								1
C06A12.3	C06A12.3	1								1
C06A6.5	C06A6.5	1								1
C06B3.5	C06B3.5	1								1
C06B3.6	C06B3.6	1		1						1						1
C06B3.7	C06B3.7		1	1				1			1			1		1		1
C06B8.2	C06B8.2		1								1
C06C3.4	C06C3.4		1		1						1						1		1
C06C3.9	C06C3.9				1														1
C06E8.5	C06E8.5	1								1
C06G3.3	C06G3.3	1								1
C06G8.1	C06G8.1	1								1
C06H2.2	C06H2.2		1								1
C07A12.7	C07A12.7	1								1
C07A9.8	C07A9.8	1		1						1				1
C07A9.9	C07A9.9	1								1
C07B5.3	C07B5.3	1								1
C07D8.6	C07D8.6		1								1
C07E3.3	C07E3.3	1		1						1						1		1
C07G3.2	C07G3.2			1				1						1		1		1
C08B6.10	C08B6.10	1	1							1			1
C08B6.4	C08B6.4	1										1
C08D8.1	C08D8.1		1								1
C08E8.4	C08E8.4	1		1		1				1		1				1
C08F11.11	C08F11.11	1										1
C08F11.3	C08F11.3	1				1				1		1
C08G5.6	C08G5.6	1								1
C08H9.1	C08H9.1	1								1
C08H9.13	C08H9.13	1								1
C08H9.14	C08H9.14	1								1
C08H9.6	C08H9.6	1								1
C09B7.2	C09B7.2	1								1
C09F5.1	C09F5.1	1								1
C09G1.4	C09G1.4	1								1
C09G9.7	C09G9.7		1								1
C09H5.2	C09H5.2	1								1
C10A4.4	C10A4.4		1								1
C10C5.2	C10C5.2		1	1				1			1			1		1		1
C10C5.4	C10C5.4		1				1				1		1
C10C5.5	C10C5.5		1				1				1		1
C10E2.4	C10E2.4	1								1
C10G8.8	C10G8.8		1								1
C10H11.2	C10H11.2	1										1
C11D2.2	C11D2.2	1								1
C11E4.1	C11E4.1				1														1
C11E4.7	C11E4.7		1								1
C11G10.1	C11G10.1	1								1
C11H1.8	C11H1.8	1								1
C12C8.2	C12C8.2		1										1
C12D12.1	C12D12.1		1								1
C12D12.5	C12D12.5			1										1
C12D5.9	C12D5.9		1										1
C13A3.10	C13A3.10		1										1
C13B9.1	C13B9.1	1										1
C13B9.3	C13B9.3		1								1
C13C4.6	C13C4.6	1								1
C13F10.4	C13F10.4		1								1
C14B9.8	C14B9.8		1								1
C14C11.4	C14C11.4		1								1
C14C6.2	C14C6.2				1														1
C14C6.5	C14C6.5			1										1
C14F11.6	C14F11.6	1								1
C15A11.7	C15A11.7			1												1		1
C15B12.2	C15B12.2		1								1
C15C6.3	C15C6.3		1										1
C15C7.5	C15C7.5			1										1
C15C8.3	C15C8.3				1												1		1
C15F1.1	C15F1.1		1								1
C15H9.11	C15H9.11		1								1
C15H9.5	C15H9.5	1								1
C15H9.7	C15H9.7		1										1
C15H9.9	C15H9.9		1								1
C16A11.6	C16A11.6	1								1
C16A3.10	C16A3.10		1										1
C16B8.3	C16B8.3		1	1							1					1
C16C4.1	C16C4.1	1								1
C16D9.4	C16D9.4		1	1							1					1		1
C16D9.6	C16D9.6	1								1
C16E9.2	C16E9.2	1								1
C17B7.5	C17B7.5	1								1
C17C3.3	C17C3.3	1								1
C17F4.5	C17F4.5		1								1
C17G1.2	C17G1.2	1								1
C17G1.4	C17G1.4	1										1
C17G1.7	C17G1.7	1								1
C17G10.7	C17G10.7	1								1
C17H1.3	C17H1.3		1										1
C17H1.7	C17H1.7	1								1
C17H12.6	C17H12.6		1	1				1			1			1		1		1
C17H12.8	C17H12.8		1	1									1			1		1
C18A11.1	C18A11.1	1		1		1				1		1				1		1
C18A11.3	C18A11.3		1								1
C18A11.4	C18A11.4		1								1
C18A3.2	C18A3.2		1										1
C18A3.4	C18A3.4	1								1
C18B12.4	C18B12.4	1								1
C18D4.8	C18D4.8	1										1
C18E9.5	C18E9.5		1								1
C18E9.9	C18E9.9			1				1						1		1
C18H9.5	C18H9.5				1														1
C18H9.6	C18H9.6		1	1							1					1		1
C23G10.11	C23G10.11			1	1										1			1
C23G10.5	C23G10.5	1								1
C23G10.6	C23G10.6	1			1					1							1		1
C23H3.9	C23H3.9	1								1
C23H4.2	C23H4.2	1								1
C23H4.4	C23H4.4	1								1
C23H5.8	C23H5.8				1														1
C24B5.4	C24B5.4	1								1
C24F3.2	C24F3.2	1								1
C24G6.6	C24G6.6		1										1
C24G7.1	C24G7.1		1								1
C24H11.5	C24H11.5	1								1
C25A8.2	C25A8.2				1												1
C25D7.5	C25D7.5		1	1			1	1			1		1	1		1		1
C25E10.12	C25E10.12	1								1
C25E10.8	C25E10.8	1				1				1		1
C25F9.6	C25F9.6			1												1
C25G4.11	C25G4.11	1								1
C25G4.6	C25G4.6				1														1
C25H3.10	C25H3.10			1												1
C25H3.11	C25H3.11		1										1
C26B9.1	C26B9.1	1								1
C26B9.3	C26B9.3	1								1
C26B9.5	C26B9.5			1										1
C26B9.7	C26B9.7		1								1
C27C12.4	C27C12.4	1								1
C27H5.2	C27H5.2	1				1				1		1
C28F5.3	C28F5.3		1										1
C28G1.3	C28G1.3	1								1
C28G1.5	C28G1.5		1								1
C28H8.4	C28H8.4	1								1
C29E4.10	C29E4.10	1								1
C29E4.8	C29E4.8		1								1
C29F3.7	C29F3.7		1	1				1			1			1		1		1
C29F4.2	C29F4.2		1		1						1						1
C29F7.1	C29F7.1		1								1
C29F7.2	C29F7.2		1	1							1					1		1
C29F7.3	C29F7.3		1								1
C29F7.6	C29F7.6	1								1
C29F9.3	C29F9.3			1				1						1		1		1
C29F9.4	C29F9.4			1														1
C30G12.2	C30G12.2	1			1					1							1		1
C30G4.4	C30G4.4	1								1
C30G4.5	C30G4.5	1								1
C31A11.5	C31A11.5		1	1			1				1		1			1		1
C31B8.4	C31B8.4	1								1
C31B8.8	C31B8.8	1								1
C31E10.8	C31E10.8	1								1
C31H2.1	C31H2.1	1								1
C31H2.4	C31H2.4		1								1
C31H5.6	C31H5.6		1								1
C32B5.3	C32B5.3	1										1
C32B5.6	C32B5.6		1								1
C32B5.9	C32B5.9	1								1
C32D5.1	C32D5.1	1								1
C32D5.10	C32D5.10		1								1
C32D5.6	C32D5.6		1								1
C32D5.8	C32D5.8	1								1
C32E8.11	C32E8.11		1										1
C32E8.4	C32E8.4				1														1
C32F10.4	C32F10.4	1								1
C32H11.1	C32H11.1		1	1			1				1		1			1		1
C32H11.3	C32H11.3		1	1							1					1		1
C32H11.4	C32H11.4		1	1			1	1			1		1	1		1		1
C32H11.9	C32H11.9		1										1
C33A11.1	C33A11.1	1								1
C33A12.7	C33A12.7	1								1
C33D9.5	C33D9.5	1								1
C33E10.10	C33E10.10			1												1
C33E10.8	C33E10.8	1								1
C33H5.13	C33H5.13			1				1						1		1		1
C34B2.4	C34B2.4	1								1
C34C12.5	C34C12.5			1										1
C34C6.3	C34C6.3	1								1
C34C6.7	C34C6.7	1		1								1				1		1
C34D1.2	C34D1.2	1								1
C34D10.1	C34D10.1	1								1
C34D10.2	C34D10.2	1				1				1		1
C34E10.10	C34E10.10		1								1
C34F11.8	C34F11.8			1												1
C34F6.5	C34F6.5	1								1
C34F6.7	C34F6.7	1								1
C34H4.1	C34H4.1			1				1						1		1		1
C34H4.2	C34H4.2		1	1				1			1			1		1
C35A11.4	C35A11.4		1								1
C35A5.3	C35A5.3	1			1					1							1		1
C35A5.9	C35A5.9	1								1
C35B1.2	C35B1.2	1								1
C35C5.2	C35C5.2				1												1
C35E7.1	C35E7.1		1										1
C35E7.5	C35E7.5		1										1
C36A4.10	C36A4.10	1								1
C36A4.9	C36A4.9	1								1
C36B1.6	C36B1.6			1														1
C37A2.1	C37A2.1		1										1
C37C3.2	C37C3.2		1								1
C37H5.13	C37H5.13	1								1
C37H5.2	C37H5.2	1				1				1		1
C37H5.6	C37H5.6	1								1
C38H2.1	C38H2.1	1								1
C38H2.2	C38H2.2			1												1		1
C39B5.5	C39B5.5		1								1
C39D10.3	C39D10.3	1								1
C39D10.7	C39D10.7		1										1
C39E9.10	C39E9.10		1								1
C39E9.7	C39E9.7	1								1
C39E9.8	C39E9.8	1								1
C39H7.4	C39H7.4			1				1						1				1
C40H1.2	C40H1.2	1								1
C40H1.7	C40H1.7		1								1
C41A3.1	C41A3.1		1								1
C41G7.3	C41G7.3	1								1
C42C1.7	C42C1.7		1								1
C42D4.13	C42D4.13				1												1
C42D4.2	C42D4.2				1												1		1
C42D8.1	C42D8.1			1										1
C44B7.10	C44B7.10	1								1
C44B7.11	C44B7.11				1												1
C44B7.6	C44B7.6	1								1
C44B7.7	C44B7.7				1														1
C44C1.5	C44C1.5		1		1						1						1
C44C10.3	C44C10.3		1								1
C44C10.9	C44C10.9	1								1
C44E12.1	C44E12.1	1				1				1		1
C44F1.1	C44F1.1		1	1							1							1
C44F1.2	C44F1.2		1										1
C44H9.4	C44H9.4		1								1
C44H9.5	C44H9.5	1										1
C45B11.2	C45B11.2		1								1
C45E5.1	C45E5.1				1												1		1
C45E5.3	C45E5.3	1								1
C45G3.2	C45G3.2	1								1
C46A5.5	C46A5.5		1										1
C46C11.2	C46C11.2		1								1
C46E1.1	C46E1.1	1								1
C46F11.4	C46F11.4		1										1
C46F2.1	C46F2.1				1												1		1
C46F4.1	C46F4.1	1								1
C46H11.10	C46H11.10	1								1
C46H11.2	C46H11.2	1		1								1						1
C47A10.5	C47A10.5		1								1
C47A4.2	C47A4.2		1								1
C47D12.4	C47D12.4	1								1
C47D2.1	C47D2.1	1								1
C47E12.3	C47E12.3		1								1
C48B4.1	C48B4.1		1	1							1					1
C48B4.3	C48B4.3	1								1
C48G7.2	C48G7.2	1								1
C49A9.2	C49A9.2		1								1
C49A9.5	C49A9.5		1								1
C49C3.8	C49C3.8	1								1
C49C8.5	C49C8.5		1	1				1			1			1		1		1
C49G7.10	C49G7.10		1	1				1			1			1		1		1
C49G7.3	C49G7.3		1		1						1								1
C49G7.5	C49G7.5		1	1				1			1			1		1		1
C49G7.7	C49G7.7		1	1							1					1		1
C50A2.3	C50A2.3				1												1		1
C50D2.6	C50D2.6	1								1
C50E3.12	C50E3.12		1										1
C50F2.7	C50F2.7		1								1
C50F4.1	C50F4.1			1												1		1
C50F4.9	C50F4.9			1												1		1
C50F7.10	C50F7.10	1				1				1		1
C50F7.5	C50F7.5	1		1		1				1		1				1		1
C50F7.6	C50F7.6	1								1
C50H11.1	C50H11.1	1								1
C52D10.1	C52D10.1	1			1	1				1		1					1		1
C52D10.2	C52D10.2	1			1	1				1		1					1		1
C52E12.4	C52E12.4		1								1
C52E2.2	C52E2.2	1								1
C52E2.4	C52E2.4		1								1
C52E2.5	C52E2.5		1								1
C52E4.5	C52E4.5		1								1
C52G5.2	C52G5.2				1														1
C53B4.8	C53B4.8		1								1
C53B7.2	C53B7.2		1								1
C53B7.3	C53B7.3	1				1				1		1
C53C9.2	C53C9.2				1														1
C54D10.10	C54D10.10	1								1
C54D10.3	C54D10.3	1										1
C54D10.8	C54D10.8	1								1
C54F6.5	C54F6.5	1								1
C54F6.6	C54F6.6	1								1
C54G10.4	C54G10.4	1								1
C54G4.5	C54G4.5	1								1
C55A1.9	C55A1.9	1								1
C55A6.3	C55A6.3	1								1
C55A6.6	C55A6.6	1								1
C55B6.1	C55B6.1		1								1
C55B7.3	C55B7.3				1												1		1
C55C3.4	C55C3.4	1										1
C55F2.1	C55F2.1	1			1					1							1		1
C56C10.12	C56C10.12	1								1
C56E6.2	C56E6.2	1								1
C56G2.4	C56G2.4		1								1
C56G3.1	C56G3.1	1								1
C23H4.1	cab-1	1								1
K05G3.3	cah-3		1								1
R173.1	cah-5		1								1
M03F4.7	calu-1		1				1				1		1
Y18D10A.17	car-1		1								1
K07C5.8	cash-1		1								1
F32G8.6	cat-4			1												1
T13F2.8	cav-1		1										1
CC8.2	CC8.2	1				1				1		1
Y37D8A.14	cco-2		1								1
C07G2.3	cct-5		1								1
C17G10.4	cdc-14	1								1
C47D2.2	cdd-1		1								1
C15B12.7	cdf-1		1								1
F18H3.5	cdk-4		1								1
T27E9.3	cdk-5		1								1
F35E8.11	cdr-1		1	1							1					1		1
C54D10.1	cdr-2	1		1		1				1		1				1
C54D10.2	cdr-3	1								1
K01D12.11	cdr-4			1				1						1		1		1
K01D12.12	cdr-6			1										1
K01D12.13	cdr-7		1								1
C09G12.8	ced-10	1										1
F56D2.7	ced-6		1								1
F20D12.6	ceh-19	1								1
C28A5.4	ceh-43				1														1
F56D1.6	cex-1	1								1
F33A8.3	cey-1	1								1
C07H6.5	cgh-1		1										1
T27A10.7	cgr-1		1								1
T09B4.10	chn-1		1								1
B0285.9	ckb-2		1	1							1					1
C09F12.1	clc-1		1	1			1	1			1		1	1		1		1
C01C10.4	clc-5	1								1
C03H5.1	clec-10		1		1				1		1				1		1
H16D19.1	clec-13	1										1
F35D11.10	clec-139		1								1
ZK673.9	clec-143		1	1							1					1
Y48E1B.9	clec-146	1								1
C04H5.2	clec-147	1								1
T07D10.4	clec-15	1										1
R06B10.3	clec-150		1								1
R13F6.2	clec-159	1										1
Y39A1B.1	clec-163			1												1
F38A1.5	clec-166	1			1							1			1
E03H4.10	clec-17	1		1						1						1
T26C12.6	clec-173			1												1
Y46C8AL.2	clec-174		1	1							1					1		1
ZK896.7	clec-186		1	1			1				1		1	1
ZK896.6	clec-187			1										1
B0454.7	clec-2			1												1		1
Y46H3B.2	clec-204		1								1
Y19D10A.9	clec-209		1										1
Y73C8C.2	clec-210		1								1
W02D7.2	clec-218		1								1
C03E10.6	clec-222		1								1
B0365.5	clec-225		1								1
F08H9.5	clec-227				1										1
F36G9.11	clec-232		1								1
M02F4.7	clec-265		1	1			1				1		1			1		1
C41H7.7	clec-3		1	1							1					1		1
F49A5.2	clec-31		1								1
Y38E10A.5	clec-4		1	1							1					1		1
B0365.6	clec-41		1	1			1				1		1	1
F16H6.1	clec-42		1								1
F07C4.2	clec-45			1												1		1
F07C4.9	clec-46			1														1
C14A6.1	clec-48		1								1
W04E12.6	clec-49				1														1
B0218.6	clec-51		1								1
B0218.8	clec-52	1			1							1							1
F08H9.8	clec-54		1								1
F08H9.9	clec-55	1								1
F08H9.7	clec-56				1														1
ZK666.7	clec-61	1			1					1									1
F35C5.5	clec-62	1		1								1		1
F35C5.9	clec-66		1	1				1			1			1		1		1
F56D6.2	clec-67		1	1				1					1	1		1		1
F56D6.1	clec-68		1	1				1					1	1		1		1
F56D6.15	clec-69		1										1
Y46C8AL.4	clec-71		1	1							1					1		1
Y46C8AL.8	clec-74		1	1							1					1		1
Y46C8AR.1	clec-76	1				1				1		1
Y38E10A.4	clec-8	1			1					1									1
Y54G2A.8	clec-82	1								1
Y54G2A.14	clec-83			1														1
C54D1.2	clec-86			1				1						1		1		1
ZK39.6	clec-97		1								1
F07B10.1	cln-3.1		1								1
ZC190.1	cln-3.3		1								1
C50F7.2	clx-1	1				1				1		1
F55C10.1	cnb-1	1								1
R09B5.2	cnc-1	1								1
R09B5.3	cnc-2			1												1
R09B5.8	cnc-3				1														1
R09B5.9	cnc-4	1		1						1						1
R09B5.10	cnc-5	1								1
Y46E12A.1	cnc-6			1														1
F14H8.6	cng-1		1								1
Y54E10A.2	cogc-1		1										1
Y51H7C.6	cogc-4		1								1
F56B3.1	col-103				1														1
F58F6.2	col-105	1	1							1			1
F17E9.1	col-116	1								1
F15H10.1	col-12				1														1
F15H10.2	col-13				1														1
Y51H4A.9	col-137				1														1
F41F3.4	col-139	1								1
T15B7.4	col-142				1														1
B0024.2	col-150				1														1
F57B1.3	col-159				1														1
F57B1.4	col-160				1														1
T10E10.2	col-167		1										1
F02D10.1	col-183	1								1
C27H5.5	col-36	1								1
C09G5.4	col-39				1														1
T28F2.6	col-50	1								1
C01H6.1	col-61				1														1
ZK265.2	col-63				1														1
M110.1	col-76	1								1
T21B4.2	col-85	1								1
F14F7.1	col-98				1														1
C24A11.9	coq-1	1								1
T03F1.2	coq-4	1								1
R06C7.4	cpg-3	1								1
K03B4.7	cpg-8		1								1
Y67D8C.8	cpg-9		1								1
K08B4.6	cpi-1	1				1				1		1
R01B10.1	cpi-2	1								1
T03E6.7	cpl-1		1				1				1		1
C52E4.1	cpr-1	1			1							1							1
F36D3.9	cpr-2	1				1				1		1
T10H4.12	cpr-3			1				1						1		1		1
C25B8.3	cpr-6				1														1
C41D11.8	cps-6	1								1
F09F3.9	cpt-5		1								1
W01A11.5	cpt-6		1								1
F32B5.8	cpz-1		1								1
M04G12.2	cpz-2	1				1				1		1
CD4.2	crn-2			1				1						1				1
K04H4.6	crn-6		1								1
Y32F6B.3	crp-1			1				1						1				1
Y54G11A.6	ctl-1	1										1
Y54G11A.5	ctl-2	1										1
Y23H5A.5	ctn-1	1								1
C41C4.7	ctns-1	1								1
D2045.6	cul-1		1				1				1		1
K08E7.7	cul-6		1	1							1					1		1
C02C2.3	cup-4	1								1
M142.2	cut-6	1								1
C37H5.4	cwp-3			1												1		1
T10B9.7	cyp-13A2		1								1
T10B9.1	cyp-13A4	1										1
T10B9.2	cyp-13A5	1		1						1						1		1
F02C12.5	cyp-13B1	1		1						1						1		1
K09A11.2	cyp-14A1	1								1
K09A11.3	cyp-14A2		1								1
K09A11.4	cyp-14A3	1								1
R04D3.1	cyp-14A4	1								1
F08F3.7	cyp-14A5		1	1							1					1		1
C36A4.1	cyp-25A1				1														1
T19B10.1	cyp-29A2	1								1
C26F1.2	cyp-32A1	1		1						1						1
Y5H2B.5	cyp-32B1			1												1
C25E10.2	cyp-33B1	1								1
C45H4.2	cyp-33C1	1								1
C45H4.17	cyp-33C2	1								1
F41B5.4	cyp-33C3	1										1
R08F11.3	cyp-33C8			1												1		1
K05D4.4	cyp-33D1	1								1
C49C8.4	cyp-33E1	1								1
F42A9.5	cyp-33E2	1								1
T10H4.11	cyp-34A2	1										1
B0213.10	cyp-34A5	1								1
B0213.11	cyp-34A6	1								1
B0213.12	cyp-34A7	1				1				1		1
B0213.14	cyp-34A8	1			1					1									1
B0213.15	cyp-34A9	1		1		1				1		1				1		1
C03G6.15	cyp-35A2		1	1									1			1
K09D9.2	cyp-35A3		1				1				1		1
K07C6.5	cyp-35A5			1										1
K07C6.4	cyp-35B1	1				1				1		1
K07C6.3	cyp-35B2	1				1				1		1
C06B3.3	cyp-35C1		1	1									1			1
F14H3.10	cyp-35D1			1														1
F01D5.9	cyp-37A1				1														1
F28G4.1	cyp-37B1			1												1
D1005.5	D1005.5	1								1
D1007.15	D1007.15		1								1
D1009.3	D1009.3	1								1
D1022.3	D1022.3		1								1
D1025.2	D1025.2		1								1
D1046.5	D1046.5		1								1
D1054.10	D1054.10		1										1
D1054.11	D1054.11		1										1
D1054.8	D1054.8				1												1		1
D1086.1	D1086.1	1								1
D1086.2	D1086.2	1								1
D1086.3	D1086.3	1			1	1				1		1							1
D1086.5	D1086.5		1	1							1					1		1
D2007.1	D2007.1			1										1
D2007.2	D2007.2	1								1
D2013.6	D2013.6	1								1
D2021.4	D2021.4			1												1
D2030.2	D2030.2	1								1
D2045.8	D2045.8			1				1						1		1		1
D2063.1	D2063.1			1												1
D2085.7	D2085.7		1								1
D2096.1	D2096.1		1								1
R13H8.1	daf-16	1								1
C12D8.5	daf-36		1								1
K07E3.3	dao-3	1				1				1		1
T05G5.12	dao-6			1														1
C14F5.1	dct-1	1								1
Y38H6C.5	dct-10		1										1
W06B11.3	dct-11		1										1
Y57A10C.7	dct-12		1										1
Y116A8C.17	dct-13		1										1
Y38H6C.3	dct-14		1										1
W08D2.3	dct-15		1										1
Y38H6C.1	dct-16		1										1
F58G1.4	dct-18		1	1			1				1		1	1
C32H11.13	dct-19		1										1
C54D10.7	dct-3	1				1				1		1
F25B5.1	dct-6	1								1
F15E6.8	dct-7	1				1				1		1
W03F11.3	dct-9	1										1
ZC477.9	deb-1	1								1
C47C12.6	deg-1	1								1
DH11.2	DH11.2	1			1					1							1		1
K08F4.9	dhs-12	1								1
C45B11.3	dhs-18	1		1								1				1
F55A12.4	dhs-2	1			1					1									1
F35B12.2	dhs-20	1								1
R11D1.11	dhs-21		1								1
Y60A3A.10	dhs-24	1								1
F09E10.3	dhs-25				1												1		1
ZK816.5	dhs-26	1			1					1							1		1
C04F6.5	dhs-27		1								1
M03A8.1	dhs-28			1												1
T25G12.7	dhs-30	1								1
T04B2.6	dhs-31	1								1
Y32H12A.3	dhs-9	1		1						1						1
C49G7.11	djr-1.2	1								1
B0035.14	dnj-1		1								1
C04A2.7	dnj-5				1										1
K10D11.1	dod-17		1	1			1	1			1		1	1		1		1
C54G4.6	dod-18		1										1
ZK6.10	dod-19		1	1			1				1		1	1
B0554.6	dod-20		1				1				1		1
C32H11.10	dod-21		1										1
F55G11.5	dod-22		1	1			1	1			1		1	1		1		1
F49E12.2	dod-23		1				1				1		1
C32H11.12	dod-24		1	1			1	1			1		1	1		1		1
C24B9.9	dod-3	1				1				1		1
T20G5.7	dod-6	1										1
K09G1.4	dop-2		1								1
T14B4.7	dpy-10	1								1
C25F6.3	dpyd-1		1				1				1		1
F25H8.5	dur-1	1								1
F35D11.11	dyf-14	1				1				1		1
E01A2.1	E01A2.1		1								1
E01A2.7	E01A2.7	1			1					1									1
E01A2.8	E01A2.8	1			1							1					1		1
E01G4.3	E01G4.3	1				1				1		1
E01G4.5	E01G4.5	1								1
E01G6.2	E01G6.2	1								1
E02C12.6	E02C12.6		1								1
E02C12.8	E02C12.8		1	1							1							1
E02H9.5	E02H9.5		1								1
E03H4.11	E03H4.11		1										1
E03H4.7	E03H4.7				1														1
E04D5.4	E04D5.4		1								1
E04F6.6	E04F6.6				1														1
E04F6.9	E04F6.9	1								1
Y105E8A.4	ech-7	1			1					1							1		1
F01G10.2	ech-8			1												1
F01G10.3	ech-9			1												1		1
C43F9.8	efn-2				1														1
F15A2.5	efn-3		1								1
T22B7.1	egl-13	1								1
F55A8.2	egl-4	1								1
C27C12.2	egrh-1		1								1
B0511.10	eif-3.E		1								1
F11E6.5	elo-2	1			1					1							1		1
D2024.3	elo-3		1								1
F41H10.7	elo-5				1												1		1
F41H10.8	elo-6				1				1						1		1		1
F38A6.2	elp-1		1								1
F32D8.6	emo-1		1								1
T21B10.2	enol-1	1								1
C01G8.5	erm-1		1								1
K09E9.2	erv-46		1								1
F26H11.5	exl-1		1								1
F01D4.8	F01D4.8	1								1
F01D5.1	F01D5.1			1										1
F01D5.2	F01D5.2			1												1
F01D5.3	F01D5.3			1										1
F01D5.5	F01D5.5			1				1						1		1		1
F01D5.7	F01D5.7	1								1
F01F1.12	F01F1.12	1								1
F01F1.14	F01F1.14	1								1
F01G10.4	F01G10.4	1								1
F01G12.3	F01G12.3		1										1
F02A9.1	F02A9.1	1								1
F02C12.1	F02C12.1	1								1
F02H6.5	F02H6.5	1				1				1		1
F02H6.6	F02H6.6	1								1
F07A11.5	F07A11.5				1														1
F07F6.4	F07F6.4		1								1
F07H5.4	F07H5.4	1								1
F07H5.9	F07H5.9		1		1						1						1		1
F08A8.1	F08A8.1			1												1
F08A8.2	F08A8.2		1		1						1						1		1
F08A8.3	F08A8.3				1												1		1
F08A8.4	F08A8.4				1												1		1
F08B12.4	F08B12.4	1				1				1		1
F08B4.4	F08B4.4	1								1
F08C6.2	F08C6.2		1								1
F08C6.5	F08C6.5	1								1
F08F1.3	F08F1.3	1								1
F08F3.4	F08F3.4		1	1							1			1
F08G12.5	F08G12.5	1								1
F08G2.5	F08G2.5			1				1						1				1
F08H9.3	F08H9.3	1								1
F08H9.4	F08H9.4	1								1
F09B12.3	F09B12.3	1			1	1				1		1							1
F09B9.1	F09B9.1		1	1							1					1		1
F09C8.1	F09C8.1		1								1
F09E5.3	F09E5.3		1								1
F09E8.2	F09E8.2		1								1
F09F7.6	F09F7.6	1				1				1		1
F09F7.7	F09F7.7	1				1				1		1
F09F9.3	F09F9.3		1	1							1					1
F09G2.4	F09G2.4		1								1
F10C2.3	F10C2.3		1								1
F10D11.6	F10D11.6	1								1
F10D7.3	F10D7.3	1								1
F10G7.9	F10G7.9		1								1
F10G8.1	F10G8.1				1												1		1
F10G8.6	F10G8.6		1								1
F11A5.9	F11A5.9		1								1
F11C1.2	F11C1.2	1								1
F11C1.3	F11C1.3		1								1
F11D11.3	F11D11.3			1				1						1				1
F11D11.4	F11D11.4			1														1
F11D5.4	F11D5.4		1								1
F11D5.5	F11D5.5		1								1
F11E6.3	F11E6.3				1														1
F11E6.6	F11E6.6		1								1
F12A10.1	F12A10.1	1								1
F12A10.7	F12A10.7	1										1
F12B6.2	F12B6.2		1								1
F13A7.11	F13A7.11		1	1				1			1			1		1		1
F13A7.7	F13A7.7		1								1
F13B6.1	F13B6.1		1								1
F13B6.2	F13B6.2		1								1
F13B9.6	F13B9.6	1								1
F13C5.4	F13C5.4		1										1
F13D11.3	F13D11.3	1								1
F13D11.4	F13D11.4	1				1				1		1
F13D12.3	F13D12.3	1								1
F13D12.6	F13D12.6		1										1
F13D2.4	F13D2.4	1								1
F13E6.1	F13E6.1	1								1
F13E6.4	F13E6.4	1		1						1						1
F13E6.5	F13E6.5		1								1
F13E9.11	F13E9.11	1								1
F13H6.3	F13H6.3		1										1
F13H6.5	F13H6.5	1								1
F13H8.11	F13H8.11	1										1
F14B4.3	F14B4.3		1								1
F14B6.3	F14B6.3		1										1
F14B8.7	F14B8.7			1														1
F14D12.1	F14D12.1	1								1
F14D7.5	F14D7.5	1								1
F14D7.6	F14D7.6		1								1
F14F9.4	F14F9.4		1	1							1					1		1
F14H12.3	F14H12.3				1														1
F14H3.12	F14H3.12		1	1							1					1
F14H3.8	F14H3.8		1								1
F15A4.8	F15A4.8	1				1				1		1
F15B9.6	F15B9.6	1		1						1						1
F15D3.8	F15D3.8		1								1
F15D4.2	F15D4.2	1								1
F15E11.1	F15E11.1		1										1
F15E11.12	F15E11.12		1										1
F15E11.15	F15E11.15		1								1
F15E11.9	F15E11.9		1										1
F15E6.3	F15E6.3	1		1						1						1
F15E6.4	F15E6.4	1			1	1				1		1					1		1
F15E6.9	F15E6.9	1								1
F15G9.1	F15G9.1	1								1
F16B4.7	F16B4.7	1								1
F16C3.2	F16C3.2			1												1		1
F16D3.4	F16D3.4		1								1
F16D3.5	F16D3.5	1										1
F16F9.1	F16F9.1	1								1
F16H6.10	F16H6.10			1				1						1				1
F16H6.7	F16H6.7	1										1
F17A9.5	F17A9.5	1										1
F17B5.1	F17B5.1	1			1	1				1		1					1
F17C11.11	F17C11.11		1	1							1					1
F17C11.6	F17C11.6		1								1
F18A1.7	F18A1.7		1										1
F18A12.8	F18A12.8		1								1
F18C5.10	F18C5.10	1								1
F18E3.11	F18E3.11				1												1		1
F18E3.7	F18E3.7	1			1							1			1
F18E9.3	F18E9.3		1								1
F18G5.6	F18G5.6	1		1				1		1				1		1
F18H3.4	F18H3.4			1										1
F19B2.5	F19B2.5			1				1						1		1		1
F19C6.3	F19C6.3	1								1
F19C6.4	F19C6.4	1								1
F19C7.1	F19C7.1		1	1							1			1
F19C7.2	F19C7.2		1								1
F19C7.4	F19C7.4		1								1
F19F10.3	F19F10.3	1								1
F19H8.2	F19H8.2				1														1
F20A1.10	F20A1.10	1								1
F20A1.6	F20A1.6	1								1
F20C5.4	F20C5.4			1										1
F20D1.1	F20D1.1		1								1
F20D1.8	F20D1.8	1								1
F20D6.11	F20D6.11	1		1						1						1
F20G2.2	F20G2.2			1										1
F20H11.5	F20H11.5		1								1
F21A10.2	F21A10.2	1								1
F21A3.2	F21A3.2	1								1
F21A3.3	F21A3.3				1														1
F21C10.10	F21C10.10	1				1				1		1
F21C10.3	F21C10.3	1								1
F21C10.9	F21C10.9		1								1
F21D5.3	F21D5.3		1								1
F21F3.3	F21F3.3	1				1				1		1
F21F8.11	F21F8.11		1								1
F21F8.4	F21F8.4			1				1						1		1		1
F22A3.4	F22A3.4		1								1
F22B7.9	F22B7.9	1								1
F22B8.6	F22B8.6		1								1
F22B8.7	F22B8.7	1								1
F22E10.5	F22E10.5		1		1						1						1
F22E5.1	F22E5.1		1								1
F22E5.6	F22E5.6		1								1
F22F4.1	F22F4.1	1								1
F22H10.2	F22H10.2		1	1				1			1			1		1		1
F22H10.3	F22H10.3		1								1
F23B12.3	F23B12.3	1								1
F23B2.10	F23B2.10	1								1
F23F1.2	F23F1.2	1								1
F23F1.4	F23F1.4	1								1
F23F1.6	F23F1.6	1								1
F23F1.7	F23F1.7	1								1
F23F12.1	F23F12.1		1								1
F23H11.7	F23H11.7		1										1
F23H12.3	F23H12.3			1												1
F25A2.1	F25A2.1		1	1							1					1		1
F25B3.4	F25B3.4		1								1
F25C8.4	F25C8.4	1								1
F25E2.3	F25E2.3	1								1
F25E5.2	F25E5.2	1								1
F26A1.8	F26A1.8	1								1
F26C11.1	F26C11.1				1												1
F26D11.2	F26D11.2	1										1
F26D2.14	F26D2.14	1								1
F26E4.12	F26E4.12			1				1						1		1
F26G1.2	F26G1.2	1								1
F27C1.4	F27C1.4	1								1
F27E11.1	F27E11.1		1								1
F28A10.6	F28A10.6		1								1
F28A12.3	F28A12.3				1												1		1
F28A12.4	F28A12.4	1			1	1			1	1		1			1		1		1
F28B4.3	F28B4.3		1										1
F28C1.3	F28C1.3	1								1
F28C10.3	F28C10.3		1								1
F28G4.2	F28G4.2	1								1
F28H1.1	F28H1.1	1								1
F28H7.3	F28H7.3		1		1		1				1		1						1
F29G6.3	F29G6.3		1								1
F29G9.1	F29G9.1		1										1
F31D5.5	F31D5.5		1								1
F31F7.1	F31F7.1			1										1
F32A5.3	F32A5.3		1								1
F32A5.4	F32A5.4	1				1				1		1
F32A5.8	F32A5.8	1								1
F32B4.4	F32B4.4	1								1
F32B5.6	F32B5.6	1								1
F32G8.3	F32G8.3	1								1
F32G8.4	F32G8.4	1								1
F33D11.7	F33D11.7		1								1
F34D10.4	F34D10.4		1										1
F34H10.3	F34H10.3	1								1
F35B12.4	F35B12.4	1								1
F35B3.7	F35B3.7		1								1
F35C11.5	F35C11.5		1										1
F35C11.6	F35C11.6	1								1
F35C5.12	F35C5.12		1								1
F35C8.1	F35C8.1	1								1
F35C8.2	F35C8.2	1								1
F35D11.3	F35D11.3	1								1
F35E12.10	F35E12.10		1										1
F35E12.4	F35E12.4			1												1		1
F35E12.5	F35E12.5		1	1			1				1		1					1
F35E12.6	F35E12.6	1		1				1		1				1		1		1
F35E12.8	F35E12.8	1		1				1		1				1		1		1
F35E12.9	F35E12.9		1	1			1				1		1			1		1
F35F10.10	F35F10.10		1										1
F35F10.12	F35F10.12	1								1
F35F10.5	F35F10.5	1								1
F35F10.6	F35F10.6	1								1
F35F10.7	F35F10.7	1								1
F35G2.1	F35G2.1	1								1
F35H12.4	F35H12.4	1								1
F36A2.3	F36A2.3		1								1
F36D1.1	F36D1.1	1								1
F36D1.7	F36D1.7	1								1
F36F2.1	F36F2.1		1										1
F36F2.2	F36F2.2	1										1
F36G9.12	F36G9.12		1	1							1					1
F36G9.3	F36G9.3		1								1
F36G9.7	F36G9.7	1								1
F36H1.5	F36H1.5		1								1
F36H5.8	F36H5.8		1										1
F37B12.1	F37B12.1		1								1
F37C4.6	F37C4.6	1			1					1									1
F38B6.4	F38B6.4	1			1	1				1		1					1		1
F38B7.1	F38B7.1	1								1
F38E9.1	F38E9.1	1		1						1						1
F38H4.5	F38H4.5		1								1
F39B2.3	F39B2.3	1								1
F39E9.1	F39E9.1		1								1
F39G3.2	F39G3.2	1								1
F39G3.5	F39G3.5		1	1							1			1
F40A3.1	F40A3.1			1										1
F40A3.2	F40A3.2	1								1
F40A3.3	F40A3.3	1								1
F40A3.7	F40A3.7		1										1
F40B5.1	F40B5.1		1								1
F40D4.13	F40D4.13	1								1
F40F12.2	F40F12.2		1										1
F40F12.3	F40F12.3		1										1
F40F12.7	F40F12.7			1										1
F40F9.10	F40F9.10	1								1
F40F9.5	F40F9.5	1								1
F40G12.5	F40G12.5	1								1
F40H3.1	F40H3.1	1								1
F40H3.2	F40H3.2				1														1
F41A4.1	F41A4.1		1										1
F41B4.1	F41B4.1	1								1
F41C6.6	F41C6.6	1								1
F41C6.7	F41C6.7	1								1
F41D9.2	F41D9.2	1								1
F41E6.5	F41E6.5	1								1
F41E7.1	F41E7.1	1								1
F41E7.7	F41E7.7	1								1
F41G4.8	F41G4.8			1														1
F41H10.9	F41H10.9		1								1
F42A10.3	F42A10.3		1								1
F42A10.6	F42A10.6		1								1
F42A10.7	F42A10.7		1								1
F42A8.1	F42A8.1				1												1		1
F42C5.10	F42C5.10			1														1
F42C5.4	F42C5.4	1								1
F42D1.2	F42D1.2	1			1					1							1
F42D1.3	F42D1.3				1														1
F42F12.3	F42F12.3			1										1
F42G2.5	F42G2.5	1								1
F42G8.6	F42G8.6		1								1
F43C1.3	F43C1.3		1								1
F43C1.5	F43C1.5		1								1
F43E2.5	F43E2.5				1												1		1
F43E2.7	F43E2.7	1								1
F43G6.5	F43G6.5				1														1
F43G9.1	F43G9.1	1								1
F43H9.4	F43H9.4	1				1				1		1
F44A2.5	F44A2.5	1								1
F44A2.7	F44A2.7	1								1
F44A6.5	F44A6.5	1			1					1							1
F44D12.2	F44D12.2	1								1
F44D12.8	F44D12.8		1										1
F44E2.4	F44E2.4		1								1
F44F4.1	F44F4.1		1								1
F44G3.10	F44G3.10			1										1
F45D11.1	F45D11.1	1								1
F45D11.2	F45D11.2			1												1
F45D11.3	F45D11.3			1												1
F45D11.4	F45D11.4			1												1
F45D3.2	F45D3.2	1								1
F45D3.4	F45D3.4	1		1		1				1		1				1		1
F45E1.5	F45E1.5	1								1
F45E12.6	F45E12.6	1								1
F45E4.3	F45E4.3	1								1
F45E6.5	F45E6.5	1										1
F46A8.11	F46A8.11				1												1
F46A8.6	F46A8.6	1								1
F46A8.8	F46A8.8	1								1
F46A9.1	F46A9.1	1								1
F46B3.1	F46B3.1			1												1		1
F46B6.8	F46B6.8	1								1
F46C5.1	F46C5.1	1			1							1			1
F46C8.8	F46C8.8	1								1
F46E10.1	F46E10.1		1		1								1				1
F46E10.10	F46E10.10	1								1
F46F2.3	F46F2.3				1												1		1
F46F3.3	F46F3.3		1										1
F46F5.15	F46F5.15	1								1
F46F6.3	F46F6.3	1								1
F46G10.4	F46G10.4		1								1
F46G11.2	F46G11.2	1								1
F46H5.7	F46H5.7	1				1				1		1
F47B10.5	F47B10.5	1								1
F47B10.9	F47B10.9	1								1
F47B7.1	F47B7.1	1								1
F47B7.2	F47B7.2	1								1
F47B8.2	F47B8.2	1								1
F47B8.3	F47B8.3	1		1						1						1
F47B8.4	F47B8.4	1		1		1				1		1		1
F47B8.6	F47B8.6	1								1
F47D12.6	F47D12.6		1	1							1					1
F47G3.1	F47G3.1	1								1
F47G6.2	F47G6.2	1								1
F47G9.3	F47G9.3		1		1						1						1
F47H4.2	F47H4.2	1								1
F48A9.1	F48A9.1	1								1
F48B9.2	F48B9.2		1								1
F48D6.4	F48D6.4	1			1	1				1		1			1
F48E3.8	F48E3.8		1								1
F48E8.3	F48E8.3	1								1
F48F7.6	F48F7.6	1								1
F48G7.7	F48G7.7	1								1
F49C12.6	F49C12.6	1								1
F49D11.7	F49D11.7			1														1
F49E12.1	F49E12.1		1										1
F49E12.9	F49E12.9		1								1
F49E8.6	F49E8.6	1								1
F49F1.1	F49F1.1		1	1			1				1		1	1
F49F1.5	F49F1.5		1	1							1					1
F49F1.6	F49F1.6		1	1							1					1		1
F49F1.7	F49F1.7		1	1							1					1
F49H6.13	F49H6.13			1												1		1
F52B11.2	F52B11.2		1								1
F52D1.2	F52D1.2		1								1
F52E1.5	F52E1.5			1										1
F52E1.9	F52E1.9	1								1
F52E10.4	F52E10.4	1								1
F52E4.5	F52E4.5	1				1				1		1
F52F10.3	F52F10.3		1	1				1			1			1		1		1
F52F10.4	F52F10.4			1														1
F52G2.3	F52G2.3		1								1
F52H3.5	F52H3.5	1										1
F53A9.1	F53A9.1	1		1								1				1		1
F53A9.2	F53A9.2			1												1		1
F53A9.6	F53A9.6			1				1						1		1		1
F53A9.8	F53A9.8			1												1		1
F53B1.4	F53B1.4	1								1
F53B1.8	F53B1.8	1								1
F53B2.5	F53B2.5				1														1
F53B2.8	F53B2.8			1												1		1
F53B3.6	F53B3.6	1			1					1									1
F53B6.2	F53B6.2	1								1
F53B7.2	F53B7.2		1								1
F53C11.1	F53C11.1		1	1			1				1		1			1
F53C3.12	F53C3.12	1				1				1		1
F53C3.5	F53C3.5	1										1
F53E10.1	F53E10.1	1								1
F53E10.4	F53E10.4			1				1						1		1		1
F53F1.3	F53F1.3		1								1
F53F1.4	F53F1.4				1												1		1
F53F1.6	F53F1.6		1								1
F53F10.2	F53F10.2	1								1
F53F4.13	F53F4.13	1										1
F53F4.8	F53F4.8		1										1
F53F8.4	F53F8.4	1								1
F53G2.1	F53G2.1	1								1
F53H2.1	F53H2.1	1								1
F53H4.5	F53H4.5	1								1
F53H8.3	F53H8.3		1								1
F54B8.4	F54B8.4			1				1						1		1		1
F54C8.7	F54C8.7		1								1
F54D10.3	F54D10.3	1								1
F54D5.3	F54D5.3	1				1				1		1
F54D5.4	F54D5.4			1										1
F54E2.1	F54E2.1		1	1			1				1		1	1
F54F11.2	F54F11.2		1				1				1		1
F54F3.4	F54F3.4			1												1
F54F7.3	F54F7.3	1				1				1		1
F55A3.1	F55A3.1		1								1
F55A4.1	F55A4.1		1								1
F55B11.1	F55B11.1		1								1
F55B11.2	F55B11.2	1								1
F55E10.6	F55E10.6				1														1
F55E10.7	F55E10.7	1								1
F55F3.3	F55F3.3	1								1
F55F8.8	F55F8.8	1								1
F55G1.12	F55G1.12		1								1
F55G1.15	F55G1.15		1								1
F55G1.7	F55G1.7	1								1
F55G11.2	F55G11.2		1	1				1			1			1		1		1
F55G11.3	F55G11.3		1	1							1					1		1
F55G11.4	F55G11.4		1								1
F55G11.6	F55G11.6		1	1							1					1		1
F55G11.7	F55G11.7		1	1			1				1		1	1
F55G11.8	F55G11.8		1	1			1	1			1		1	1		1		1
F55H12.4	F55H12.4	1								1
F56A4.2	F56A4.2		1										1
F56C3.9	F56C3.9	1								1
F56C4.2	F56C4.2				1														1
F56C9.7	F56C9.7			1										1
F56C9.8	F56C9.8	1								1
F56D2.5	F56D2.5		1	1				1			1			1				1
F56D3.1	F56D3.1	1								1
F56D5.5	F56D5.5		1										1
F56D5.6	F56D5.6	1								1
F56D5.7	F56D5.7	1										1
F56F10.1	F56F10.1			1										1
F56F11.2	F56F11.2	1								1
F57B1.6	F57B1.6				1												1
F57B1.7	F57B1.7	1				1				1		1
F57B10.9	F57B10.9	1								1
F57C2.4	F57C2.4		1										1
F57C2.5	F57C2.5	1								1
F57C9.6	F57C9.6		1								1
F57F4.2	F57F4.2	1								1
F57F4.4	F57F4.4		1				1				1		1
F57F5.1	F57F5.1		1										1
F57G12.1	F57G12.1	1								1
F57G8.7	F57G8.7	1								1
F57H12.6	F57H12.6	1								1
F58A6.1	F58A6.1			1												1
F58B4.3	F58B4.3	1								1
F58B4.5	F58B4.5		1								1
F58B6.1	F58B6.1				1														1
F58E2.3	F58E2.3	1								1
F58F9.2	F58F9.2		1								1
F58F9.4	F58F9.4		1								1
F58G11.2	F58G11.2		1								1
F58G11.4	F58G11.4	1								1
F58G6.7	F58G6.7				1												1		1
F58H7.5	F58H7.5	1								1
F59A7.2	F59A7.2	1								1
F59B1.8	F59B1.8		1	1							1			1
F59B10.5	F59B10.5	1								1
F59B8.2	F59B8.2		1								1
F59C6.11	F59C6.11			1												1		1
F59E11.7	F59E11.7	1								1
F59F4.2	F59F4.2		1								1
F59F5.3	F59F5.3	1								1
F59F5.8	F59F5.8			1												1
F15B9.1	far-3	1				1				1		1
W02A2.2	far-6		1								1
K01A2.2	far-7	1		1		1				1		1				1		1
W08D2.4	fat-3	1										1
W06D12.3	fat-5	1				1				1		1
VZK822L.1	fat-6	1								1
VZK822l.1	fat-6	1										1
F10D2.9	fat-7	1	1								1	1
F56H11.1	fbl-1		1								1
C02H6.2	fbxa-105		1	1				1			1			1		1		1
Y113G7B.1	fbxa-116			1										1
Y47D3A.2	fbxa-128		1	1							1					1		1
T06E6.5	fbxa-135	1				1				1		1
Y82E9BL.10	fbxa-14		1	1				1			1			1		1		1
Y82E9BL.11	fbxa-15		1	1							1			1
Y38H6C.11	fbxa-150			1				1						1				1
ZC47.7	fbxa-151			1										1
C06H5.2	fbxa-157		1								1
C08E3.4	fbxa-161	1				1				1		1
C08E3.6	fbxa-163	1				1				1		1
C08E3.7	fbxa-164	1								1
C08E3.8	fbxa-165	1								1
C38D9.9	fbxa-176			1														1
F10A3.3	fbxa-18			1												1
F31E9.1	fbxa-180		1								1
F47H4.7	fbxa-187	1								1
F56C3.2	fbxa-190			1												1		1
T06E6.3	fbxa-199		1								1
T07D3.1	fbxa-200				1														1
ZC47.4	fbxa-30			1										1
ZC47.9	fbxa-33	1										1
F07G6.7	fbxa-53			1												1
T12B5.6	fbxa-55		1								1
T12B5.8	fbxa-59			1				1						1				1
T12B5.10	fbxa-60			1										1
F31F4.15	fbxa-72		1		1						1						1		1
Y22D7AR.9	fbxa-74		1	1				1			1			1		1		1
Y82E9BL.13	fbxa-79			1														1
Y82E9BL.14	fbxa-80			1												1
C25D7.4	fbxa-82			1												1
Y119D3B.18	fbxa-91			1				1						1				1
Y119D3B.20	fbxa-92			1														1
C08F11.5	fbxa-98	1								1
F36G9.14	fbxa-99			1												1
F53C3.2	fbxb-103		1										1
ZC204.10	fbxb-16		1										1
Y56A3A.15	fbxb-24		1										1
Y51H7BR.2	fbxb-43		1										1
K05F6.5	fbxb-44				1												1		1
F40F4.1	fbxb-71		1										1
T17A3.7	fbxb-84		1										1
C08F8.5	fbxb-9		1										1
C46H11.11	fhod-1		1	1							1					1
F41E7.4	fip-5		1								1
F13E9.3	fipr-15		1								1
F41E7.5	fipr-21		1								1
F53B6.8	fipr-26	1								1
C05C8.3	fkb-3				1														1
F31D4.3	fkb-6		1								1
B0511.1	fkb-7	1								1
B0286.5	fkh-6	1								1
F26D12.1	fkh-7	1								1
K03C7.2	fkh-9	1				1				1		1
C23F12.1	flna-1	1								1
F23B2.5	flp-1	1										1
C05E11.8	flp-12	1								1
C24A1.1	flp-24	1								1
F49E10.3	flp-7	1								1
F09B12.6	flr-4		1								1
K08C7.2	fmo-1		1								1
F37B4.7	folt-2				1												1		1
F29G9.4	fos-1			1										1
ZK270.2	frm-1	1										1
C24A11.8	frm-4	1								1
T08B2.9	frs-1		1								1
C54F6.14	ftn-1	1								1
F52D10.3	ftt-2	1								1
EGAP9.2	fut-2		1								1
C47B2.6	gale-1		1								1
D2089.5	gbh-1		1								1
M05D6.7	gbh-2		1	1							1					1		1
ZK896.8	gcy-18		1										1
T01A4.1	gcy-28		1								1
B0024.6	gcy-6		1										1
K01C8.5	gei-14		1										1
Y37A1B.15	gei-18	1								1
C05E4.9	gei-7	1				1				1		1
R12A1.4	ges-1	1				1				1		1
F57F4.3	gfi-1		1										1
H04J21.3	gip-1		1								1
ZK637.13	glb-1	1		1						1				1
C36E8.2	glb-11				1												1
Y75B7AL.1	glb-33		1								1
F11A5.10	glc-1		1	1							1					1		1
C45B2.5	gln-1		1								1
Y105C5B.28	gln-3	1			1					1									1
C06A8.9	glr-4	1								1
C12D12.2	glt-1				1														1
Y53C12A.2	glt-5	1								1
B0416.6	gly-13		1								1
Y39E4B.12	gly-5		1								1
H38K22.5	gly-6	1								1
Y66A7A.6	gly-8				1														1
C15H11.2	gnrr-2	1								1
H13N06.3	gob-1	1								1
C34E10.1	gop-3		1								1
C55H1.2	gpa-10	1								1
Y71H2B.7	gpa-17			1												1
F52A8.2	gpb-2	1										1
K10B3.8	gpd-2	1										1
K10B3.7	gpd-3	1								1
F47G4.3	gpdh-1		1		1						1						1		1
K11H3.1	gpdh-2	1								1
W05E7.1	grd-3	1								1
T01B10.1	grd-4	1								1
T16G1.8	grl-2	1								1
F42C5.7	grl-4				1														1
C34D4.11	grsp-3	1								1
R11G1.3	gst-11		1										1
T26C5.1	gst-13			1				1						1		1
F37B1.3	gst-14	1								1
F37B1.4	gst-15	1								1
F37B1.7	gst-18	1								1
F37B1.8	gst-19	1								1
F21H7.1	gst-22			1				1						1		1		1
T28A11.11	gst-23	1								1
F37B1.1	gst-24			1										1
Y53F4B.29	gst-26				1												1		1
Y53F4B.31	gst-28		1								1
Y53F4B.32	gst-29	1			1					1									1
K08F4.11	gst-3	1								1
F35E8.8	gst-38		1	1				1			1			1		1		1
Y53F4B.33	gst-39	1								1
K08F4.7	gst-4	1			1	1				1		1					1		1
F56B3.10	gst-40	1								1
R13D7.7	gst-41	1								1
D1053.1	gst-42	1		1						1				1
R03D7.6	gst-5			1				1						1		1		1
F11G11.3	gst-6			1				1						1		1		1
F11G11.2	gst-7			1										1
C29E4.7	gsto-1	1								1
C02D5.3	gsto-2	1								1
Y46G5A.31	gsy-1	1								1
C05C12.3	gtl-1		1								1
H02F09.2	H02F09.2		1	1							1					1		1
H02F09.3	H02F09.3		1	1							1					1		1
H03A11.1	H03A11.1	1								1
H04D03.1	H04D03.1		1										1
H04M03.12	H04M03.12	1								1
H06A10.1	H06A10.1	1								1
H06H21.8	H06H21.8		1								1
H06I04.6	H06I04.6			1										1
H08M01.2	H08M01.2	1								1
H12I19.4	H12I19.4	1								1
H17B01.3	H17B01.3				1												1		1
H18N23.2	H18N23.2	1								1
H19N07.1	H19N07.1		1				1				1		1
H19N07.3	H19N07.3	1								1
H19N07.4	H19N07.4	1								1
H20E11.1	H20E11.1		1								1
H20E11.2	H20E11.2		1								1
H20E11.3	H20E11.3		1	1				1			1			1		1		1
H24G06.1	H24G06.1	1								1
H24O09.c	H24O09.c	1										1
H24O09.e	H24O09.e	1										1
H24O09.f	H24O09.f	1										1
H28G03.1	H28G03.1	1								1
H34I24.1	H34I24.1			1												1
H43E16.1	H43E16.1			1				1						1		1		1
R09B5.6	hacd-1	1			1	1			1	1		1			1		1		1
Y48G8AL.11	haf-6		1								1
Y50E8A.16	haf-7			1												1		1
C36B7.7	hen-1	1			1					1									1
T14F9.3	hex-1	1								1
W06D4.1	hgo-1	1										1
C30G7.1	hil-1	1				1				1		1
ZK381.1	him-3		1								1
ZK131.4	his-10			1				1						1		1		1
ZK131.5	his-11			1				1						1				1
ZK131.8	his-14			1												1		1
ZK131.9	his-15			1				1						1				1
M163.3	his-24		1										1
ZK131.1	his-26			1												1		1
C50F4.5	his-41		1								1
F08G2.2	his-43			1										1
F08G2.1	his-44			1				1						1				1
B0035.8	his-48			1										1
F48D6.3	hlh-13	1								1
Y39A3CR.6	hlh-33	1								1
Y51A2D.4	hmit-1.1		1		1						1						1		1
Y51A2D.5	hmit-1.2				1														1
T21C12.2	hpd-1		1				1				1		1
F58D5.1	hrp-2	1								1
F38E11.1	hsp-12.3	1		1		1				1		1						1
F38E11.2	hsp-12.6	1				1				1		1
T27E4.8	hsp-16.1	1										1
Y46H3A.3	hsp-16.2	1		1				1				1		1				1
Y46H3A.2	hsp-16.41			1														1
F52E1.7	hsp-17		1	1							1							1
C12C8.1	hsp-70	1		1						1								1
T02C12.1	hum-5		1								1
Y66H1A.6	hum-8		1								1
B0244.2	ida-1	1										1
F37B4.2	ifc-1				1												1		1
M6.1	ifc-2		1	1							1							1
R04E5.10	ifd-1		1								1
F25E2.4	ifd-2		1	1							1					1		1
Y57A10A.30	ife-5		1								1
C45G7.2	ilys-2				1										1
C45G7.3	ilys-3	1			1							1			1
C55F2.2	ilys-4		1	1							1							1
F22A3.6	ilys-5		1		1						1								1
F54G8.3	ina-1		1								1
C17C3.4	ins-11	1		1				1		1				1		1		1
T28B8.2	ins-18	1										1
M04D8.1	ins-21		1										1
M04D8.2	ins-22	1								1
M04D8.3	ins-23	1								1
ZC334.3	ins-24	1								1
ZC334.2	ins-30	1								1
W09C5.4	ins-33	1								1
K02E2.4	ins-35	1								1
ZK1251.2	ins-7		1				1				1		1
R12E2.9	inx-15		1								1
R12E2.4	inx-17		1								1
ZK792.3	inx-9	1								1
C54D1.3	ist-1	1								1
B0478.1	jnk-1		1										1
K01A12.2	K01A12.2	1								1
K01A2.10	K01A2.10	1		1						1						1
K01A2.5	K01A2.5		1										1
K01A6.1	K01A6.1	1								1
K01G5.3	K01G5.3		1										1
K02A11.3	K02A11.3	1								1
K02A6.3	K02A6.3	1								1
K02B12.2	K02B12.2		1										1
K02C4.2	K02C4.2	1								1
K02D3.1	K02D3.1				1														1
K02D7.1	K02D7.1			1										1
K02D7.5	K02D7.5	1								1
K02E10.5	K02E10.5		1								1
K02E11.5	K02E11.5	1										1
K02E2.6	K02E2.6	1								1
K02E2.7	K02E2.7	1								1
K02F3.8	K02F3.8	1								1
K02G10.1	K02G10.1		1								1
K02G10.3	K02G10.3		1		1						1								1
K03A11.5	K03A11.5	1								1
K03C7.1	K03C7.1				1														1
K03D3.2	K03D3.2	1								1
K03H6.2	K03H6.2				1														1
K04A8.1	K04A8.1			1										1
K04A8.10	K04A8.10		1								1
K04A8.5	K04A8.5	1				1				1		1
K04G2.7	K04G2.7	1								1
K05B2.4	K05B2.4		1	1							1					1		1
K05F1.10	K05F1.10		1	1				1			1			1		1		1
K06A1.5	K06A1.5	1								1
K06A4.3	K06A4.3	1								1
K06A4.5	K06A4.5		1								1
K06A9.2	K06A9.2	1								1
K06B4.3	K06B4.3	1								1
K06B9.4	K06B9.4		1										1
K06G5.1	K06G5.1		1										1
K06H7.3	K06H7.3		1								1
K07A1.3	K07A1.3	1								1
K07A1.7	K07A1.7	1										1
K07B1.4	K07B1.4	1				1				1		1
K07C11.4	K07C11.4	1								1
K07C11.7	K07C11.7		1								1
K07E1.1	K07E1.1	1								1
K08B12.2	K08B12.2	1								1
K08B5.1	K08B5.1	1								1
K08C7.1	K08C7.1		1								1
K08C7.6	K08C7.6		1								1
K08D10.10	K08D10.10		1								1
K08D10.9	K08D10.9		1								1
K08D8.3	K08D8.3		1										1
K08D8.4	K08D8.4			1				1						1		1		1
K08D8.5	K08D8.5		1	1				1					1	1		1		1
K08D8.6	K08D8.6		1	1			1				1		1			1		1
K08F9.1	K08F9.1		1								1
K08H10.2	K08H10.2	1								1
K08H10.3	K08H10.3	1								1
K09C4.1	K09C4.1		1	1							1					1		1
K09C4.5	K09C4.5	1				1				1		1
K09D9.1	K09D9.1		1	1				1			1			1		1		1
K09E9.1	K09E9.1	1								1
K09H11.1	K09H11.1			1												1
K10B2.2	K10B2.2			1												1		1
K10B3.2	K10B3.2	1										1
K10B3.5	K10B3.5	1								1
K10C2.3	K10C2.3			1				1						1		1		1
K10C2.4	K10C2.4			1										1
K10C3.2	K10C3.2	1								1
K10D11.2	K10D11.2		1	1									1			1
K10D11.3	K10D11.3		1	1							1					1
K10D11.5	K10D11.5		1	1							1					1		1
K10D11.6	K10D11.6			1												1		1
K10D6.4	K10D6.4		1								1
K10G4.3	K10G4.3			1												1
K10G9.1	K10G9.1			1												1
K10H10.5	K10H10.5	1								1
K11G12.6	K11G12.6	1								1
K11G9.5	K11G9.5	1								1
K11H12.3	K11H12.3		1	1							1							1
K11H12.4	K11H12.4		1	1							1					1		1
K12D9.1	K12D9.1	1								1
K12H4.7	K12H4.7		1	1									1	1
R13A1.2	kcc-1	1								1
W02G9.2	kel-8		1								1
F54E2.3	ketn-1				1														1
ZC416.4	kgb-2	1								1
M176.7	kin-16	1								1
F08F1.1	kin-9	1								1
F11A6.1	kpc-1	1								1
M60.5	kqt-2		1								1
Y45F10D.11	lact-9		1								1
C54D1.5	lam-2		1								1
B0286.2	lat-2	1								1
F40F4.4	lbp-3		1								1
W02D3.7	lbp-5		1								1
T22G5.2	lbp-7		1				1				1		1
T22G5.6	lbp-8	1			1					1									1
F58A3.1	ldb-1	1								1
K08H10.1	lea-1	1								1
W01A11.4	lec-10		1				1				1		1
F38A5.3	lec-11			1				1						1		1		1
F52H3.7	lec-2	1				1				1		1
C44F1.3	lec-4	1								1
ZK1248.16	lec-5	1								1
R07B1.10	lec-8			1										1
C16H3.2	lec-9			1										1
F26D11.11	let-413		1								1
R06C7.10	let-75				1												1
C56G2.6	let-767	1								1
F58G11.1	letm-1		1								1
ZC8.4	lfi-1	1								1
F15E6.2	lgc-22	1								1
Y58G8A.1	lgc-26	1								1
K03E6.1	lim-6	1								1
C09H6.2	lin-10		1								1
ZC247.3	lin-11	1								1
R107.8	lin-12		1										1
T09A5.10	lin-5		1								1
C03B1.12	lmp-1	1								1
C05E11.1	lnp-1	1								1
C48E7.3	lpd-2				1										1
R160.7	lst-2	1								1
Y22F5A.4	lys-1		1	1							1			1
F17E9.11	lys-10
Y22F5A.6	lys-3		1	1							1					1		1
F58B3.1	lys-4
F58B3.2	lys-5				1														1
F58B3.3	lys-6				1														1
C17G10.5	lys-8	1										1
C54C8.6	lys-9
M01A8.1	M01A8.1	1								1
M01D1.6	M01D1.6	1								1
M01F1.3	M01F1.3	1								1
M01F1.4	M01F1.4	1								1
M01G12.9	M01G12.9		1	1							1					1		1
M01G5.3	M01G5.3	1								1
M01H9.1	M01H9.1		1								1
M01H9.3	M01H9.3	1				1				1		1
M02D8.4	M02D8.4	1			1	1				1		1					1		1
M02F4.1	M02F4.1				1										1
M02F4.3	M02F4.3		1								1
M03B6.1	M03B6.1		1								1
M03C11.1	M03C11.1	1								1
M03F8.4	M03F8.4		1								1
M04C3.1	M04C3.1		1								1
M04C3.2	M04C3.2			1										1
M05B5.4	M05B5.4		1								1
M116.2	M116.2	1								1
M116.3	M116.3				1														1
M162.5	M162.5	1								1
M176.2	M176.2		1								1
M28.8	M28.8		1	1							1					1		1
M28.9	M28.9		1								1
M60.2	M60.2		1	1							1					1		1
M60.3	M60.3	1										1
M60.4	M60.4	1								1
M60.7	M60.7	1								1
M7.12	M7.12		1								1
M7.9	M7.9	1										1
M79.3	M79.3		1								1
C18D11.2	maa-1	1								1
K01A6.2	magi-1	1										1
K10B3.9	mai-1	1								1
F10C5.1	mat-3				1										1
C16C4.4	math-14		1								1
C40D2.3	math-21	1								1
R52.8	math-36	1								1
R52.9	math-37	1								1
T07H3.3	math-38	1										1
C08F1.5	math-4		1								1
T08E11.3	math-40		1								1
T08E11.4	math-41		1								1
ZK250.5	math-47		1								1
H21P03.1	mbf-1		1								1
W09C2.3	mca-1	1								1
D2030.5	mce-1	1								1
R03E9.1	mdl-1	1				1				1		1
R12B2.5	mdt-15	1										1
W01A8.1	mdt-28	1								1
F57H12.7	mec-17	1										1
C52B9.9	mec-18	1								1
E03G2.3	mec-5		1								1
C09G4.5	mes-6		1										1
DY3.6	mfb-1	1								1
Y56A3A.3	mif-1	1								1
F57B7.4	mig-17		1								1
C35C5.4	mig-2			1										1
R07E4.4	mig-23		1								1
F42G10.2	mkk-4	1								1
ZK1058.1	mmcm-1	1								1
C04G6.1	mpk-2		1	1							1					1		1
F20B6.3	mrp-6		1								1
R10E9.1	msi-1	1								1
R05F9.13	msp-31	1										1
C04G2.4	msp-36				1														1
K11G9.6	mtl-1	1			1	1				1		1					1		1
T08G5.10	mtl-2		1		1						1								1
F54H5.4	mua-1			1				1						1				1
K08E5.3	mua-3		1		1								1						1
W10G6.3	mua-6	1			1							1							1
F37D6.1	mus-101		1								1
T18D3.4	myo-2		1										1
F56A4.1	nas-2		1										1
T11F9.3	nas-20		1								1
T11F9.5	nas-21		1								1
K06A4.1	nas-3		1										1
K04E7.3	nas-33	1								1
C26C6.3	nas-36	1										1
T23H4.3	nas-5	1								1
C37H5.9	nas-9	1								1
F02G3.1	ncam-1		1										1
F02E8.6	ncr-1			1												1
C07A9.4	ncx-6		1								1
C07A9.11	ncx-7		1								1
F56F3.2	ndg-4		1								1
T26E3.2	ndx-1	1								1
ZC155.1	nex-1	1								1
T07C4.9	nex-2	1								1
C37H5.1	nex-4			1														1
R09G11.2	nhr-1	1								1
ZC410.1	nhr-11	1								1
Y45G5AM.1	nhr-114				1												1		1
T27B7.4	nhr-115			1										1
F16B4.12	nhr-117		1								1
R11G11.1	nhr-132	1								1
F44C8.8	nhr-133	1								1
F59E11.11	nhr-143		1								1
C06B8.1	nhr-150		1								1
C54E10.5	nhr-170			1												1
F14H3.11	nhr-176		1								1
F16B4.9	nhr-178	1								1
F47C10.8	nhr-189	1								1
E02H1.7	nhr-19			1												1
R07B7.13	nhr-206	1								1
R07B7.15	nhr-208	1								1
R11G11.12	nhr-210		1	1							1					1
T09E11.2	nhr-217		1										1
Y17D7B.1	nhr-231			1												1
Y46H3D.6	nhr-237	1								1
ZK218.6	nhr-248		1										1
C11G6.4	nhr-28	1								1
ZK455.6	nhr-33		1								1
F32B6.1	nhr-4	1								1
C29E6.5	nhr-43	1			1					1									1
ZK662.3	nhr-48	1								1
C06C6.5	nhr-50		1								1
K06B4.11	nhr-53	1								1
F36D3.2	nhr-54	1								1
T01G6.7	nhr-55		1								1
T05B4.2	nhr-57	1		1						1				1
R11G11.2	nhr-58		1								1
C48D5.1	nhr-6			1												1		1
Y67A6A.2	nhr-62	1				1				1		1
C06C6.4	nhr-63		1	1							1					1
T09A12.4	nhr-66		1								1
H12C20.3	nhr-68				1												1		1
T26H2.9	nhr-79		1								1
Y41D4B.8	nhr-92	1								1
Y39B6A.17	nhr-95	1								1
M02H5.6	nhr-98	1								1
B0495.4	nhx-2		1								1
F57C7.2	nhx-5	1								1
F54F3.1	nid-1		1										1
ZK1058.6	nit-1			1										1
C01C4.1	nlp-1	1								1
Y47D3B.2	nlp-21	1								1
F35B12.7	nlp-24				1														1
Y43F8C.1	nlp-25		1								1
Y43F8C.2	nlp-26				1												1		1
B0213.3	nlp-28			1												1
C33A12.2	nlp-35	1								1
C54C8.9	nlp-39	1				1				1		1
C15H9.1	nnt-1	1				1				1		1
VC5.3	npa-1	1										1
Y41D4B.19	npp-8	1								1
C08B11.4	nrf-6		1				1				1		1
H12D21.1	nspa-1	1			1							1							1
ZC412.7	nspa-3				1														1
ZC412.6	nspa-5				1														1
W06A7.5	nspa-8				1														1
C40H5.1	nspa-9	1										1
F42F12.6	nspc-13	1										1
F42F12.7	nspc-14	1										1
D1025.4	nspc-20	1										1
F59A6.1	nsy-1	1								1
C07B5.5	nuc-1		1								1
T01B11.7	oat-1		1								1
Y47D3A.17	obr-1		1								1
F14H8.1	obr-2	1								1
K04E7.2	opt-2		1				1				1		1
C09F5.2	orai-1			1										1
M02B7.3	osm-3	1								1
F18H3.3	pab-2	1								1
Y18D10A.13	pad-1	1								1
T10B11.1	pcbd-1	1								1
F27D9.5	pcca-1	1								1
F52E4.1	pccb-1	1								1
C10F3.5	pcm-1	1								1
W03D2.4	pcn-1		1										1
F23B2.12	pcp-2		1				1				1		1
Y116F11B.3	pcp-4		1								1
PDB1.1	PDB1.1	1		1		1				1		1		1
H42K12.1	pdk-1	1								1
F56G4.2	pes-2.1		1										1
F56G4.3	pes-2.2		1										1
K05B2.5	pes-22				1												1
F09C3.1	pes-7		1								1
F18G5.2	pes-8		1								1
T03F1.3	pgk-1	1								1
C54D1.1	pgp-10	1								1
F22E10.3	pgp-14		1								1
C05A9.1	pgp-5		1	1							1					1		1
T21E8.1	pgp-6			1												1		1
T21E8.3	pgp-8		1								1
C47A10.1	pgp-9		1								1
T10B10.6	phat-6				1														1
EGAP2.3	pho-1		1		1		1				1		1				1		1
T16D1.2	pho-4		1								1
E01H11.1	pkc-2		1								1
Y75B12B.6	plc-2			1														1
H23L24.5	pme-4		1	1							1					1
T02D1.5	pmp-4		1								1
T10H9.5	pmp-5	1			1					1							1		1
H12C20.2	pms-2	1	1							1			1
ZK622.3	pmt-1	1								1
F54D11.1	pmt-2		1		1						1								1
Y38C1AA.3	pnc-1		1								1
C10G11.5	pnk-1	1								1
F52E1.1	pos-1		1										1
Y48G9A.8	ppk-2		1								1
T05G5.11	pqm-96			1														1
C09G1.1	pqn-11		1										1
F10F2.9	pqn-29	1								1
F40F4.8	pqn-37		1								1
F55A12.9	pqn-44	1								1
M01E11.4	pqn-52		1								1
W02A2.3	pqn-74	1								1
Y75B8A.27	pqn-92		1								1
C06E8.3	prk-1	1								1
ZK809.7	prx-2	1								1
Y110A2AL.8	ptc-3			1												1
C24B5.3	ptr-1		1								1
F56C11.2	ptr-11	1								1
K07A3.2	ptr-12	1								1
T07H8.6	ptr-15	1								1
Y53F4B.28	ptr-20	1								1
C41D7.2	ptr-3	1								1
C54A12.1	ptr-6		1								1
W06B11.2	puf-9		1								1
C47E12.4	pyp-1			1										1
T03F6.1	qdpr-1		1										1
R02D3.8	R02D3.8		1								1
R02D5.3	R02D5.3			1												1		1
R02D5.7	R02D5.7				1												1
R03G5.6	R03G5.6	1								1
R03G8.3	R03G8.3			1												1
R03G8.6	R03G8.6		1								1
R03H10.1	R03H10.1	1								1
R03H10.7	R03H10.7	1								1
R04B5.6	R04B5.6	1								1
R05A10.4	R05A10.4	1								1
R05D8.7	R05D8.7	1								1
R05F9.1	R05F9.1	1								1
R05H10.1	R05H10.1	1								1
R05H10.2	R05H10.2	1								1
R06A10.1	R06A10.1	1								1
R06B9.1	R06B9.1	1								1
R06B9.5	R06B9.5	1								1
R06C1.4	R06C1.4		1								1
R07A4.3	R07A4.3	1								1
R07B1.3	R07B1.3		1								1
R07B7.6	R07B7.6			1												1
R07E3.4	R07E3.4	1			1					1									1
R07E3.7	R07E3.7	1								1
R07E5.4	R07E5.4				1												1		1
R07G3.2	R07G3.2	1								1
R07G3.8	R07G3.8	1								1
R07H5.8	R07H5.8		1								1
R07H5.9	R07H5.9				1										1
R08C7.2	R08C7.2	1								1
R08E5.4	R08E5.4	1								1
R09B5.4	R09B5.4				1												1		1
R09D1.1	R09D1.1	1								1
R09D1.12	R09D1.12	1								1
R09D1.3	R09D1.3	1								1
R09H10.5	R09H10.5		1								1
R102.4	R102.4		1				1				1		1
R106.2	R106.2	1								1
R10D12.1	R10D12.1		1								1
R10E4.9	R10E4.9	1								1
R10H10.3	R10H10.3		1								1
R11A5.4	R11A5.4	1				1				1		1
R11A5.7	R11A5.7		1								1
R11F4.1	R11F4.1				1														1
R11F4.3	R11F4.3	1								1
R12C12.1	R12C12.1				1												1		1
R12E2.13	R12E2.13			1										1
R13.1	R13.1	1								1
R13A1.1	R13A1.1	1								1
R13A1.5	R13A1.5	1								1
R13F6.10	R13F6.10		1								1
R13F6.5	R13F6.5	1								1
R13H4.3	R13H4.3		1				1				1		1
R13H4.5	R13H4.5	1				1				1		1
R13H4.6	R13H4.6	1								1
R148.2	R148.2	1								1
R148.5	R148.5	1								1
R151.2	R151.2		1								1
R155.2	R155.2		1								1
R186.1	R186.1	1								1
R193.2	R193.2				1														1
R31.2	R31.2	1								1
R53.5	R53.5	1								1
R53.7	R53.7	1								1
K09A9.2	rab-14	1								1
C18A3.6	rab-3	1								1
Y45F3A.2	rab-30	1								1
W03C9.3	rab-7	1								1
D1037.4	rab-8	1								1
F38A3.2	ram-2				1														1
C44C11.1	ras-1	1								1
F20D1.6	rbg-1	1								1
F56B6.2	rgs-7		1								1
Y51H4A.3	rho-1		1								1
F08F3.3	rhr-1		1								1
C16C10.5	rnf-121		1										1
ZK1290.6	rnh-1.1		1										1
F26F4.3	rom-1		1								1
Y49E10.1	rpt-6		1										1
F26A3.8	rrf-1		1								1
F10B5.7	rrf-3				1										1
C54G4.1	rskn-2	1								1
C49F5.1	sams-1		1		1						1						1		1
F49E11.9	scl-1	1										1
F49E11.6	scl-11	1								1
H10D18.2	scl-12	1				1				1		1
ZK384.1	scl-19	1										1
ZK384.2	scl-20	1			1	1				1		1							1
T05A10.5	scl-22	1								1
B0545.3	scl-23				1														1
F08E10.7	scl-24	1								1
C39E9.1	scl-4		1										1
C39E9.2	scl-5	1								1
B0379.4	scpl-1		1								1
T22H2.5	scrm-1	1								1
C35C5.1	sdc-2		1								1
F12E12.7	sdz-11	1								1
K07E8.3	sdz-24	1			1					1							1		1
ZC239.12	sdz-35		1	1							1							1
C43D7.5	sdz-6		1		1						1						1
R03G5.2	sek-1	1								1
F45D3.5	sel-1		1								1
F15C11.1	sem-4	1								1
Y22D7AR.13	ser-4		1								1
F34D6.4	set-11			1										1
H22K11.4	sgca-1	1								1
W10G6.2	sgk-1		1								1
R05F9.10	sgt-1		1										1
C33B4.3	shn-1	1								1
C04F5.1	sid-1		1										1
F43D9.4	sip-1	1								1
F46G10.7	sir-2.2			1										1
F46G10.3	sir-2.3		1										1
F13A7.9	skr-11		1										1
R12H7.3	skr-19	1								1
K08H2.1	skr-21	1								1
Y60A3A.18	skr-4	1								1
F47H4.10	skr-5	1		1		1				1		1						1
C52D10.9	skr-8		1										1
C52D10.7	skr-9		1										1
T13B5.1	snf-3	1								1
W08E3.1	snr-2		1								1
F31E8.2	snt-1	1								1
T23H2.2	snt-4	1				1				1		1
C05D9.1	snx-1	1										1
C15F1.7	sod-1	1								1
C08A9.1	sod-3	1			1	1				1		1							1
ZK430.3	sod-5	1								1
K12G11.3	sodh-1	1			1							1			1
K12G11.4	sodh-2	1										1
F53G12.6	spe-8	1										1
C28C12.7	spp-10
T25D10.3	spp-11
T22G5.7	spp-12	1				1				1		1
F08F1.6	spp-13	1								1
K09F5.3	spp-14	1								1
C48E7.10	spp-15
F32D8.9	spp-16
C54G6.5	spp-17
F27C8.4	spp-18			1										1
K04A8.9	spp-19	1								1
T08A9.12	spp-2
K04A8.8	spp-20
T25C12.4	spp-21
ZK867.3	spp-22
Y34D9A.11	spp-23				1												1		1
T08A9.7	spp-3			1										1
T08A9.8	spp-4				1														1
T08A9.9	spp-5
T08A9.10	spp-6
ZK616.9	spp-7
C28C12.5	spp-8
T25C12.2	spp-9	1										1
F43H9.2	sptl-2		1								1
T21H8.3	sra-38	1								1
K09C6.4	srbc-12	1								1
C45H4.1	srbc-16	1								1
C31A11.4	srbc-82		1								1
F13G3.2	srd-53			1														1
ZK265.5	sre-23		1								1
F15A4.3	sre-37				1														1
T21C9.7	srg-32	1								1
F40D4.3	srh-159	1										1
C05E4.14	srh-2	1								1
F47C12.3	srh-223	1										1
F08E10.1	srh-235	1								1
T05E12.7	srh-237				1												1		1
F31F4.18	srh-246		1								1
F21A3.1	srh-276			1														1
K09D9.6	srh-4		1								1
T09F5.6	srh-54		1								1
K09D9.4	srh-6		1										1
F09G2.7	srh-83	1								1
Y27F2A.3	sri-40		1								1
Y61B8B.1	sri-70		1								1
F38H12.2	srj-40		1								1
F58G6.2	srm-3		1								1
Y32G9A.4	srp-3	1								1
W07G4.6	srr-1	1								1
K11D12.3	srr-4			1												1		1
C13D9.1	srr-6			1												1		1
W03B1.4	srs-1		1								1
C25E10.3	srsx-34			1														1
T16H12.8	srt-55		1										1
C08F11.4	sru-21	1								1
F36G9.5	sru-22		1								1
F31F4.14	sru-25		1								1
R07B5.3	sru-40	1								1
Y73B6BL.10	srv-24	1								1
F48D6.2	srv-5	1								1
T22B7.5	srv-7	1								1
K12D9.3	srw-121			1												1
H27D07.3	srw-143				1														1
H05B21.4	srw-144				1														1
T26H5.5	srw-33	1								1
H10D18.3	srw-6	1										1
F59E11.1	srx-1			1														1
C29F3.6	srx-58		1								1
C55C2.2	ssp-19		1								1
Y51H4A.17	sta-1	1								1
C06B3.4	stdh-1	1				1				1		1
F11A5.12	stdh-2	1		1								1				1		1
F30A10.8	stn-1		1								1
F08C6.4	sto-1	1								1
Y71H9A.3	sto-4	1								1
C12D8.12	str-182	1								1
K02H11.2	str-240		1										1
F32A7.7	str-245		1								1
C17B7.1	str-63		1										1
F52D2.9	str-79	1								1
ZK287.2	sulp-8	1								1
K03A1.5	sur-5				1												1		1
C25E10.9	swm-1	1				1				1		1
C54H2.1	sym-3	1								1
R03E1.1	sym-4		1								1
F35C8.4	syn-1		1								1
F48F7.2	syn-2	1								1
T01B10.5	T01B10.5	1								1
T01B11.2	T01B11.2	1										1
T01B6.3	T01B6.3	1								1
T01C3.4	T01C3.4			1												1		1
T01C8.3	T01C8.3		1								1
[truncated: 676 more rows]
